# Supplementary material for: Protocols and characterization data for 2D, 3D, and slice-based tumor models from the PREDECT project
Source: Sci Data. 2017 Nov 21;4:170170. doi: 10.1038/sdata.2017.170 (PMC5697359; doi:10.1038/sdata.2017.170)
Supplement: Supplementary file 1 [file sdata2017170-isa1.zip]

Archive with 3 entries (3 files):
- i_Investigation.txt
- s_study_Graeser.txt
- a_assay_Graeser.txt
