# Supplementary material for: Protocols and characterization data for 2D, 3D, and slice-based tumor models from the PREDECT project
Source: Sci Data. 2017 Nov 21;4:170170. doi: 10.1038/sdata.2017.170 (PMC5697359; doi:10.1038/sdata.2017.170)
Supplement: Supplementary file 1 [file sdata2017170-isa1.zip › i_Investigation.txt]

# Investigation File generated for Scientific Data with Investigation File Authoring Tool version 0.1.0 on 23/10/2017 - This metadata file is CC0
ONTOLOGY SOURCE REFERENCE
Term Source Name	BTO	OBI	EFO	ERO
Term Source File	http://data.bioontology.org/ontologies/BTO	http://data.bioontology.org/ontologies/OBI	http://data.bioontology.org/ontologies/EFO	http://data.bioontology.org/ontologies/ERO
Term Source Version	unknown	2014-08-18		2013-08-02
Term Source Description	BRENDA Tissue and Enzyme Source Ontology	Ontology for Biomedical Investigations	Experimental Factor Ontology	Eagle-I Research Resource Ontology
INVESTIGATION
Investigation Identifier
Investigation Title
Investigation Description
Investigation Submission Date
Investigation Public Release Date
INVESTIGATION PUBLICATIONS
Investigation PubMed ID
Investigation Publication DOI
Investigation Publication Author List
Investigation Publication Title
Investigation Publication Status
Investigation Publication Status Term Accession Number
Investigation Publication Status Term Source REF
INVESTIGATION CONTACTS
Investigation Person Last Name
Investigation Person Mid Initials
Investigation Person First Name
Investigation Person Address
Investigation Person Phone
Investigation Person Fax
Investigation Person Email
Investigation Person Affiliation
Investigation Person Roles
Investigation Person Roles Term Accession Number
Investigation Person Roles Term Source REF
STUDY
Study Identifier	10.1038/sdata.2017.170
Study Title	Protocols and characterization data for 2D, 3D, and slice-based tumor models from the PREDECT project
Study Submission Date	18/04/2017
Study Public Release Date	21/11/2017
Study Description	http://www.nature.com/articles/sdata2017170#abstract
Study File Name	s_study_Graeser.txt
Comment[Subject Keywords]	//;//;//;//;//
Comment[Manuscript Licence]	CC BY-4.0
Comment[Experimental Metadata Licence]	CC0
Comment[Supplementary Information File Name]		Supplementary Figures	Supplementary Table S1
Comment[Supplementary Information File Type]	x-zip-compressed	vnd.openxmlformats-officedocument.wordprocessingml.document	vnd.openxmlformats-officedocument.wordprocessingml.document
Comment[Supplementary Information File URL]	http://www.nature.com/articles/sdata2017170#supplementary-information	http://www.nature.com/articles/sdata2017170#supplementary-information	http://www.nature.com/articles/sdata2017170#supplementary-information
Comment[Data Repository]	figshare
Comment[Data Record Accession]	doi:10.6084/m9.figshare.c.3727411
Comment[Data Record URI]	https://doi.org/10.6084/m9.figshare.c.3727411
STUDY DESIGN DESCRIPTORS
Study Design Type	cell type comparison design	protocol optimization objective	compound treatment design	in vitro design
Study Design Type Term Accession Number	OBI:0001411	OBI:0000186	OBI:0000951	OBI:0001285
Study Design Type Term Source REF	OBI	OBI	OBI	OBI
STUDY PUBLICATIONS
Study PubMed ID	""	""
Study Publication DOI	doi:10.1038/srep28951	doi:10.1038/srep17187
Study Publication Author List	""	""
Study Publication Title	""	""
Study Publication Status	published	published
Study Publication Status Term Accession Number		
Study Publication Status Term Source REF		
STUDY FACTORS
Study Factor Name	culture type	matrix	cancer type	cell line	compound	image type
Study Factor Type	cell culture	extracellular matrix	cancer cell line	cancer cell line	compound based treatment	image creation device
Study Factor Type Term Accession Number	OBI:0001876	GO:0031012	OBI:0001906	OBI:0001906	http://www.ebi.ac.uk/efo/EFO_0000369	OBI:0000398
Study Factor Type Term Source REF	OBI	EFO	OBI	OBI	EFO	OBI
STUDY ASSAYS
Study Assay Measurement Type	imaging assay
Study Assay Measurement Type Term Accession Number	OBI:0000185
Study Assay Measurement Type Term Source REF	OBI
Study Assay Technology Type	image acquisition and analysis
Study Assay Technology Type Term Accession Number	ERO:0001113
Study Assay Technology Type Term Source REF	ERO
Study Assay Technology Platform	""
Study Assay File Name	a_assay_Graeser.txt
STUDY PROTOCOLS
Study Protocol Name	Tissue culture protocols	Analytical methods
Study Protocol Type	cell line culture	image acquisition and analysis
Study Protocol Type Term Accession Number	OBI:0001911	ERO:0001113
Study Protocol Type Term Source REF	OBI	ERO
Study Protocol Description		
Study Protocol URI	""	""
Study Protocol Version		
Study Protocol Parameters Name	""	""
Study Protocol Parameters Name Term Accession Number	""	""
Study Protocol Parameters Name Term Source REF	""	""
Study Protocol Components Name	""	""
Study Protocol Components Type	""	""
Study Protocol Components Type Term Accession Number	""	""
Study Protocol Components Type Term Source REF	""	""
STUDY CONTACTS
Study Person Last Name	de Hoogt	Estrada	Vidic	Davies	Osswald	Barbier	Santo	Gjerde	van Zoggel	Blom	Dong	Närhi	Boghaert	Brito	Chong	Sommergruber	van der Kuip	van Weerden	Verschuren	Hickman	Graeser
Study Person First Name	Ronald	Marta F.	Suzana	Emma J.	Annika	Michael	Vítor E.	Kjersti	Hanneke J. A. A.	Sami	Meng	Katja	Erwin	Catarina	Yolanda	Wolfgang	Heiko	Wytske M.	Emmy W.	John	Ralph
Study Person Mid Initials																					
Study Person Email	""	""	""	""	""	""	""	""	""	""	""	""	""	""	""	""	""	""	""	""	r.graeser17@gmail.com
Study Person Phone																					
Study Person Fax																					
Study Person Address																					
Study Person Affiliation	Janssen Pharmaceutica N.V., Turnhoutseweg 30, Beerse 2340, Belgium	iBET, Instituto de Biologia Experimental e Tecnológica, Apartado 12, Oeiras 2780-901, Portugal	Institute of Biochemistry, Faculty of Medicine, University of Ljubljana, Ljubljana SI-1000, Slovenia	Oncology IMED, Bioscience, AstraZeneca, 1 Francis Crick Avenue, Cambridge CB2 0AA, UK	Boehringer Ingelheim RCV, GmbH & Co. KG, Dr. Boehringer-Gasse 5-11, Vienna 1120, Austria	University of Antwerp, Department of Veterinary Sciences, Laboratory of Cell Biology & Histology, Universiteitsplein 1, Wilrijk 2610, Belgium	iBET, Instituto de Biologia Experimental e Tecnológica, Apartado 12, Oeiras 2780-901, Portugal	Janssen Pharmaceutica N.V., Turnhoutseweg 30, Beerse 2340, Belgium	ERASMUS MC, Wytemaweg 80, Rotterdam 3015 CN, The Netherlands	Institute for Molecular Medicine Finland (FIMM), Tukholmankatu 8, University of Helsinki, 00014, Finland	Dr Margarete Fischer-Bosch Institute of Clinical Pharmacology and University of Tuebingen, Auerbachstrasse 112, Stuttgart 70376, Germany	Institute for Molecular Medicine Finland (FIMM), Tukholmankatu 8, University of Helsinki, 00014, Finland	AbbVie, 1 North Waukegan Road, North Chicago, IL 60064-6098, USA	iBET, Instituto de Biologia Experimental e Tecnológica, Apartado 12, Oeiras 2780-901, Portugal	Janssen Pharmaceutica N.V., Turnhoutseweg 30, Beerse 2340, Belgium	Boehringer Ingelheim RCV, GmbH & Co. KG, Dr. Boehringer-Gasse 5-11, Vienna 1120, Austria	Dr Margarete Fischer-Bosch Institute of Clinical Pharmacology and University of Tuebingen, Auerbachstrasse 112, Stuttgart 70376, Germany	ERASMUS MC, Wytemaweg 80, Rotterdam 3015 CN, The Netherlands	Institute for Molecular Medicine Finland (FIMM), Tukholmankatu 8, University of Helsinki, 00014, Finland	Institut de Recherches Servier c/o 126 boulevard Pereire, Paris 75017, France	Boehringer Ingelheim Pharma GmbH & Co. KG, Birkendorfer Str. 65, Biberach an der Riß 88400, Germany
Study Person Roles																					
Study Person Roles Term Accession Number																					
Study Person Roles Term Source REF																					
Comment[Study Person ORCID]										0000-0002-1878-8911				0000-0002-8926-279X					0000-0001-5771-9129		
Comment[Funder]																					
Comment[FundRef ID]																					
Comment[Funder Term Source REF]																					
Comment[Grant Identifier]																					
