# Supplementary material for: Protocols and characterization data for 2D, 3D, and slice-based tumor models from the PREDECT project
Source: Sci Data. 2017 Nov 21;4:170170. doi: 10.1038/sdata.2017.170 (PMC5697359; doi:10.1038/sdata.2017.170)
Supplement: Supplementary file 1 [file sdata2017170-isa1.zip › s_study_Graeser.txt]

Source Name	Characteristics[cell line]	Term Source REF	Term Accession Number	Protocol REF	Sample Name	Factor Value[culture type]	Factor Value[matrix]	Factor Value[cancer type]	Factor Value[cell line]	Factor Value[compound]	Factor Value[image type]
labeled cell lines	LNCaP cell	BTO	BTO:0001321	Tissue culture protocols	LNCaP	BR-alginate;embedded;floater	alginate;collagen;Matrigel-Collagen;no matrix	breast;lung;prostrate	LNCaP	DMSO;Docetaxel;Faslodex;GSK1059615	confocal stack;max. proj. confocal stack;widefield
labeled cell lines	MCF-7 cell	BTO	BTO:0000093	Tissue culture protocols	MCF7	BR-alginate;embedded;floater	alginate;collagen;Matrigel-Collagen;no matrix	breast;lung;prostrate	MCF7 (HTB-22)	DMSO;Docetaxel;Faslodex;GSK1059615	confocal stack;max. proj. confocal stack;widefield
labeled cell lines	NCI-H1437 cell	BTO	BTO:0003244	Tissue culture protocols	NCI	BR-alginate;embedded;floater	alginate;collagen;Matrigel-Collagen;no matrix	breast;lung;prostrate	NCI-H1437	DMSO;Docetaxel;Faslodex;GSK1059615	confocal stack;max. proj. confocal stack;widefield
