# Supplementary material for: Protocols and characterization data for 2D, 3D, and slice-based tumor models from the PREDECT project
Source: Sci Data. 2017 Nov 21;4:170170. doi: 10.1038/sdata.2017.170 (PMC5697359; doi:10.1038/sdata.2017.170)
Supplement: Supplementary file 1 [file sdata2017170-isa1.zip › a_assay_Graeser.txt]

Sample Name	Protocol REF	Assay Name	Raw Data File	Comment[Data Repository]	Comment[Data Record Accession]	Comment[Data Record URI]	Factor Value[culture type]	Factor Value[matrix]	Factor Value[cancer type]	Factor Value[cell line]	Factor Value[compound]	Factor Value[image type]
NCI	Analytical methods	embedded_NCI_mono_collagen_docetaxel_day-10_sample-01.czi	embedded_NCI_mono-NF-CAF_collagen-matrigel-collagen_DMSO-docetaxel-GSK_day-10.zip	figshare	doi:10.6084/m9.figshare.c.3727411	https://doi.org/10.6084/m9.figshare.c.3727411	embedded	Collagen	lung	NCI-H1437	Docetaxel	confocal stack
NCI	Analytical methods	embedded_NCI_mono_collagen_DMSO_day-10_sample-02.czi	embedded_NCI_mono-NF-CAF_collagen-matrigel-collagen_DMSO-docetaxel-GSK_day-10.zip	figshare	doi:10.6084/m9.figshare.c.3727411	https://doi.org/10.6084/m9.figshare.c.3727411	embedded	Collagen	lung	NCI-H1437		confocal stack
NCI	Analytical methods	embedded_NCI_mono_collagen_GSK_day-10_sample-03.czi	embedded_NCI_mono-NF-CAF_collagen-matrigel-collagen_DMSO-docetaxel-GSK_day-10.zip	figshare	doi:10.6084/m9.figshare.c.3727411	https://doi.org/10.6084/m9.figshare.c.3727411	embedded	Collagen	lung	NCI-H1437	GSK1059615	confocal stack
NCI	Analytical methods	embedded_NCI_NF_collagen_docetaxel_day-10_sample-04.czi	embedded_NCI_mono-NF-CAF_collagen-matrigel-collagen_DMSO-docetaxel-GSK_day-10.zip	figshare	doi:10.6084/m9.figshare.c.3727411	https://doi.org/10.6084/m9.figshare.c.3727411	embedded	Collagen	lung	NCI-H1437	Docetaxel	confocal stack
NCI	Analytical methods	embedded_NCI_NF_collagen_DMSO_day-10_sample-05.czi	embedded_NCI_mono-NF-CAF_collagen-matrigel-collagen_DMSO-docetaxel-GSK_day-10.zip	figshare	doi:10.6084/m9.figshare.c.3727411	https://doi.org/10.6084/m9.figshare.c.3727411	embedded	Collagen	lung	NCI-H1437		confocal stack
NCI	Analytical methods	embedded_NCI_NF_collagen_GSK_day-10_sample-06.czi	embedded_NCI_mono-NF-CAF_collagen-matrigel-collagen_DMSO-docetaxel-GSK_day-10.zip	figshare	doi:10.6084/m9.figshare.c.3727411	https://doi.org/10.6084/m9.figshare.c.3727411	embedded	Collagen	lung	NCI-H1437	GSK1059615	confocal stack
NCI	Analytical methods	embedded_NCI_CAF_collagen_docetaxel_day-10_sample-07.czi	embedded_NCI_mono-NF-CAF_collagen-matrigel-collagen_DMSO-docetaxel-GSK_day-10.zip	figshare	doi:10.6084/m9.figshare.c.3727411	https://doi.org/10.6084/m9.figshare.c.3727411	embedded	Collagen	lung	NCI-H1437	Docetaxel	confocal stack
NCI	Analytical methods	embedded_NCI_CAF_collagen_DMSO_day-10_sample-08.czi	embedded_NCI_mono-NF-CAF_collagen-matrigel-collagen_DMSO-docetaxel-GSK_day-10.zip	figshare	doi:10.6084/m9.figshare.c.3727411	https://doi.org/10.6084/m9.figshare.c.3727411	embedded	Collagen	lung	NCI-H1437		confocal stack
NCI	Analytical methods	embedded_NCI_CAF_collagen_GSK_day-10_sample-09.czi	embedded_NCI_mono-NF-CAF_collagen-matrigel-collagen_DMSO-docetaxel-GSK_day-10.zip	figshare	doi:10.6084/m9.figshare.c.3727411	https://doi.org/10.6084/m9.figshare.c.3727411	embedded	Collagen	lung	NCI-H1437	GSK1059615	confocal stack
NCI	Analytical methods	embedded_NCI_mono_matrigel-collagen_docetaxel_day-10_sample-10.czi	embedded_NCI_mono-NF-CAF_collagen-matrigel-collagen_DMSO-docetaxel-GSK_day-10.zip	figshare	doi:10.6084/m9.figshare.c.3727411	https://doi.org/10.6084/m9.figshare.c.3727411	embedded	Matrigel-Collagen	lung	NCI-H1437	Docetaxel	confocal stack
NCI	Analytical methods	embedded_NCI_mono_matrigel-collagen_DMSO_day-10_sample-11.czi	embedded_NCI_mono-NF-CAF_collagen-matrigel-collagen_DMSO-docetaxel-GSK_day-10.zip	figshare	doi:10.6084/m9.figshare.c.3727411	https://doi.org/10.6084/m9.figshare.c.3727411	embedded	Matrigel-Collagen	lung	NCI-H1437		confocal stack
NCI	Analytical methods	embedded_NCI_mono_matrigel-collagen_GSK_day-10_sample-12.czi	embedded_NCI_mono-NF-CAF_collagen-matrigel-collagen_DMSO-docetaxel-GSK_day-10.zip	figshare	doi:10.6084/m9.figshare.c.3727411	https://doi.org/10.6084/m9.figshare.c.3727411	embedded	Matrigel-Collagen	lung	NCI-H1437	GSK1059615	confocal stack
NCI	Analytical methods	embedded_NCI_NF_matrigel-collagen_docetaxel_day-10_sample-13.czi	embedded_NCI_mono-NF-CAF_collagen-matrigel-collagen_DMSO-docetaxel-GSK_day-10.zip	figshare	doi:10.6084/m9.figshare.c.3727411	https://doi.org/10.6084/m9.figshare.c.3727411	embedded	Matrigel-Collagen	lung	NCI-H1437	Docetaxel	confocal stack
NCI	Analytical methods	embedded_NCI_NF_matrigel-collagen_DMSO_day-10_sample-14.czi	embedded_NCI_mono-NF-CAF_collagen-matrigel-collagen_DMSO-docetaxel-GSK_day-10.zip	figshare	doi:10.6084/m9.figshare.c.3727411	https://doi.org/10.6084/m9.figshare.c.3727411	embedded	Matrigel-Collagen	lung	NCI-H1437		confocal stack
NCI	Analytical methods	embedded_NCI_NF_matrigel-collagen_GSK_day-10_sample-15.czi	embedded_NCI_mono-NF-CAF_collagen-matrigel-collagen_DMSO-docetaxel-GSK_day-10.zip	figshare	doi:10.6084/m9.figshare.c.3727411	https://doi.org/10.6084/m9.figshare.c.3727411	embedded	Matrigel-Collagen	lung	NCI-H1437	GSK1059615	confocal stack
NCI	Analytical methods	embedded_NCI_CAF_matrigel-collagen_docetaxel_day-10_sample-16.czi	embedded_NCI_mono-NF-CAF_collagen-matrigel-collagen_DMSO-docetaxel-GSK_day-10.zip	figshare	doi:10.6084/m9.figshare.c.3727411	https://doi.org/10.6084/m9.figshare.c.3727411	embedded	Matrigel-Collagen	lung	NCI-H1437	Docetaxel	confocal stack
NCI	Analytical methods	embedded_NCI_CAF_matrigel-collagen_DMSO_day-10_sample-17.czi	embedded_NCI_mono-NF-CAF_collagen-matrigel-collagen_DMSO-docetaxel-GSK_day-10.zip	figshare	doi:10.6084/m9.figshare.c.3727411	https://doi.org/10.6084/m9.figshare.c.3727411	embedded	Matrigel-Collagen	lung	NCI-H1437		confocal stack
NCI	Analytical methods	embedded_NCI_CAF_matrigel-collagen_GSK_day-10_sample-18.czi	embedded_NCI_mono-NF-CAF_collagen-matrigel-collagen_DMSO-docetaxel-GSK_day-10.zip	figshare	doi:10.6084/m9.figshare.c.3727411	https://doi.org/10.6084/m9.figshare.c.3727411	embedded	Matrigel-Collagen	lung	NCI-H1437	GSK1059615	confocal stack
NCI	Analytical methods	embedded_NCI_mono_collagen_docetaxel_day-20_sample-19.czi	embedded_NCI_mono-NF-CAF_collagen-matrigel-collagen_DMSO-docetaxel-GSK_day-20.zip	figshare	doi:10.6084/m9.figshare.c.3727411	https://doi.org/10.6084/m9.figshare.c.3727411	embedded	Collagen	lung	NCI-H1437	Docetaxel	confocal stack
NCI	Analytical methods	embedded_NCI_mono_collagen_DMSO_day-20_sample-20.czi	embedded_NCI_mono-NF-CAF_collagen-matrigel-collagen_DMSO-docetaxel-GSK_day-20.zip	figshare	doi:10.6084/m9.figshare.c.3727411	https://doi.org/10.6084/m9.figshare.c.3727411	embedded	Collagen	lung	NCI-H1437		confocal stack
NCI	Analytical methods	embedded_NCI_mono_collagen_GSK_day-20_sample-21.czi	embedded_NCI_mono-NF-CAF_collagen-matrigel-collagen_DMSO-docetaxel-GSK_day-20.zip	figshare	doi:10.6084/m9.figshare.c.3727411	https://doi.org/10.6084/m9.figshare.c.3727411	embedded	Collagen	lung	NCI-H1437	GSK1059615	confocal stack
NCI	Analytical methods	embedded_NCI_NF_collagen_docetaxel_day-20_sample-22.czi	embedded_NCI_mono-NF-CAF_collagen-matrigel-collagen_DMSO-docetaxel-GSK_day-20.zip	figshare	doi:10.6084/m9.figshare.c.3727411	https://doi.org/10.6084/m9.figshare.c.3727411	embedded	Collagen	lung	NCI-H1437	Docetaxel	confocal stack
NCI	Analytical methods	embedded_NCI_NF_collagen_DMSO_day-20_sample-23.czi	embedded_NCI_mono-NF-CAF_collagen-matrigel-collagen_DMSO-docetaxel-GSK_day-20.zip	figshare	doi:10.6084/m9.figshare.c.3727411	https://doi.org/10.6084/m9.figshare.c.3727411	embedded	Collagen	lung	NCI-H1437		confocal stack
NCI	Analytical methods	embedded_NCI_NF_collagen_GSK_day-20_sample-24.czi	embedded_NCI_mono-NF-CAF_collagen-matrigel-collagen_DMSO-docetaxel-GSK_day-20.zip	figshare	doi:10.6084/m9.figshare.c.3727411	https://doi.org/10.6084/m9.figshare.c.3727411	embedded	Collagen	lung	NCI-H1437	GSK1059615	confocal stack
NCI	Analytical methods	embedded_NCI_CAF_collagen_docetaxel_day-20_sample-25.czi	embedded_NCI_mono-NF-CAF_collagen-matrigel-collagen_DMSO-docetaxel-GSK_day-20.zip	figshare	doi:10.6084/m9.figshare.c.3727411	https://doi.org/10.6084/m9.figshare.c.3727411	embedded	Collagen	lung	NCI-H1437	Docetaxel	confocal stack
NCI	Analytical methods	embedded_NCI_CAF_collagen_DMSO_day-20_sample-26.czi	embedded_NCI_mono-NF-CAF_collagen-matrigel-collagen_DMSO-docetaxel-GSK_day-20.zip	figshare	doi:10.6084/m9.figshare.c.3727411	https://doi.org/10.6084/m9.figshare.c.3727411	embedded	Collagen	lung	NCI-H1437		confocal stack
NCI	Analytical methods	embedded_NCI_CAF_collagen_GSK_day-20_sample-27.czi	embedded_NCI_mono-NF-CAF_collagen-matrigel-collagen_DMSO-docetaxel-GSK_day-20.zip	figshare	doi:10.6084/m9.figshare.c.3727411	https://doi.org/10.6084/m9.figshare.c.3727411	embedded	Collagen	lung	NCI-H1437	GSK1059615	confocal stack
NCI	Analytical methods	embedded_NCI_mono_matrigel-collagen_docetaxel_day-20_sample-28.czi	embedded_NCI_mono-NF-CAF_collagen-matrigel-collagen_DMSO-docetaxel-GSK_day-20.zip	figshare	doi:10.6084/m9.figshare.c.3727411	https://doi.org/10.6084/m9.figshare.c.3727411	embedded	Matrigel-Collagen	lung	NCI-H1437	Docetaxel	confocal stack
NCI	Analytical methods	embedded_NCI_mono_matrigel-collagen_DMSO_day-20_sample-29.czi	embedded_NCI_mono-NF-CAF_collagen-matrigel-collagen_DMSO-docetaxel-GSK_day-20.zip	figshare	doi:10.6084/m9.figshare.c.3727411	https://doi.org/10.6084/m9.figshare.c.3727411	embedded	Matrigel-Collagen	lung	NCI-H1437		confocal stack
NCI	Analytical methods	embedded_NCI_mono_matrigel-collagen_GSK_day-20_sample-30.czi	embedded_NCI_mono-NF-CAF_collagen-matrigel-collagen_DMSO-docetaxel-GSK_day-20.zip	figshare	doi:10.6084/m9.figshare.c.3727411	https://doi.org/10.6084/m9.figshare.c.3727411	embedded	Matrigel-Collagen	lung	NCI-H1437	GSK1059615	confocal stack
NCI	Analytical methods	embedded_NCI_NF_matrigel-collagen_docetaxel_day-20_sample-31.czi	embedded_NCI_mono-NF-CAF_collagen-matrigel-collagen_DMSO-docetaxel-GSK_day-20.zip	figshare	doi:10.6084/m9.figshare.c.3727411	https://doi.org/10.6084/m9.figshare.c.3727411	embedded	Matrigel-Collagen	lung	NCI-H1437	Docetaxel	confocal stack
NCI	Analytical methods	embedded_NCI_NF_matrigel-collagen_DMSO_day-20_sample-32.czi	embedded_NCI_mono-NF-CAF_collagen-matrigel-collagen_DMSO-docetaxel-GSK_day-20.zip	figshare	doi:10.6084/m9.figshare.c.3727411	https://doi.org/10.6084/m9.figshare.c.3727411	embedded	Matrigel-Collagen	lung	NCI-H1437		confocal stack
NCI	Analytical methods	embedded_NCI_NF_matrigel-collagen_GSK_day-20_sample-33.czi	embedded_NCI_mono-NF-CAF_collagen-matrigel-collagen_DMSO-docetaxel-GSK_day-20.zip	figshare	doi:10.6084/m9.figshare.c.3727411	https://doi.org/10.6084/m9.figshare.c.3727411	embedded	Matrigel-Collagen	lung	NCI-H1437	GSK1059615	confocal stack
NCI	Analytical methods	embedded_NCI_CAF_matrigel-collagen_docetaxel_day-20_sample-34.czi	embedded_NCI_mono-NF-CAF_collagen-matrigel-collagen_DMSO-docetaxel-GSK_day-20.zip	figshare	doi:10.6084/m9.figshare.c.3727411	https://doi.org/10.6084/m9.figshare.c.3727411	embedded	Matrigel-Collagen	lung	NCI-H1437	Docetaxel	confocal stack
NCI	Analytical methods	embedded_NCI_CAF_matrigel-collagen_DMSO_day-20_sample-35.czi	embedded_NCI_mono-NF-CAF_collagen-matrigel-collagen_DMSO-docetaxel-GSK_day-20.zip	figshare	doi:10.6084/m9.figshare.c.3727411	https://doi.org/10.6084/m9.figshare.c.3727411	embedded	Matrigel-Collagen	lung	NCI-H1437		confocal stack
NCI	Analytical methods	embedded_NCI_CAF_matrigel-collagen_GSK_day-20_sample-36.czi	embedded_NCI_mono-NF-CAF_collagen-matrigel-collagen_DMSO-docetaxel-GSK_day-20.zip	figshare	doi:10.6084/m9.figshare.c.3727411	https://doi.org/10.6084/m9.figshare.c.3727411	embedded	Matrigel-Collagen	lung	NCI-H1437	GSK1059615	confocal stack
MCF7	Analytical methods	embedded_MCF7_mono_matrigel-collagen_docetaxel_sample-05.czi	embedded_MCF7_mono_matrigel-collagen_DMSO-docetaxel-fulvestrant.zip	figshare	doi:10.6084/m9.figshare.c.3727411	https://doi.org/10.6084/m9.figshare.c.3727411	embedded	Matrigel-Collagen	breast	MCF7 (HTB-22)	Docetaxel	confocal stack
MCF7	Analytical methods	embedded_MCF7_mono_matrigel-collagen_docetaxel_sample-06.czi	embedded_MCF7_mono_matrigel-collagen_DMSO-docetaxel-fulvestrant.zip	figshare	doi:10.6084/m9.figshare.c.3727411	https://doi.org/10.6084/m9.figshare.c.3727411	embedded	Matrigel-Collagen	breast	MCF7 (HTB-22)	Docetaxel	confocal stack
MCF7	Analytical methods	embedded_MCF7_mono_matrigel-collagen_docetaxel_sample-07.czi	embedded_MCF7_mono_matrigel-collagen_DMSO-docetaxel-fulvestrant.zip	figshare	doi:10.6084/m9.figshare.c.3727411	https://doi.org/10.6084/m9.figshare.c.3727411	embedded	Matrigel-Collagen	breast	MCF7 (HTB-22)	Docetaxel	confocal stack
MCF7	Analytical methods	embedded_MCF7_mono_matrigel-collagen_docetaxel_sample-08.czi	embedded_MCF7_mono_matrigel-collagen_DMSO-docetaxel-fulvestrant.zip	figshare	doi:10.6084/m9.figshare.c.3727411	https://doi.org/10.6084/m9.figshare.c.3727411	embedded	Matrigel-Collagen	breast	MCF7 (HTB-22)	Docetaxel	confocal stack
MCF7	Analytical methods	embedded_MCF7_mono_matrigel-collagen_fulvestrant_sample-09.czi	embedded_MCF7_mono_matrigel-collagen_DMSO-docetaxel-fulvestrant.zip	figshare	doi:10.6084/m9.figshare.c.3727411	https://doi.org/10.6084/m9.figshare.c.3727411	embedded	Matrigel-Collagen	breast	MCF7 (HTB-22)	Faslodex	confocal stack
MCF7	Analytical methods	embedded_MCF7_mono_matrigel-collagen_fulvestrant_sample-10.czi	embedded_MCF7_mono_matrigel-collagen_DMSO-docetaxel-fulvestrant.zip	figshare	doi:10.6084/m9.figshare.c.3727411	https://doi.org/10.6084/m9.figshare.c.3727411	embedded	Matrigel-Collagen	breast	MCF7 (HTB-22)	Faslodex	confocal stack
MCF7	Analytical methods	embedded_MCF7_mono_matrigel-collagen_DMSO_sample-01.czi	embedded_MCF7_mono_matrigel-collagen_DMSO-docetaxel-fulvestrant.zip	figshare	doi:10.6084/m9.figshare.c.3727411	https://doi.org/10.6084/m9.figshare.c.3727411	embedded	Matrigel-Collagen	breast	MCF7 (HTB-22)		confocal stack
MCF7	Analytical methods	embedded_MCF7_mono_matrigel-collagen_DMSO_sample-02.czi	embedded_MCF7_mono_matrigel-collagen_DMSO-docetaxel-fulvestrant.zip	figshare	doi:10.6084/m9.figshare.c.3727411	https://doi.org/10.6084/m9.figshare.c.3727411	embedded	Matrigel-Collagen	breast	MCF7 (HTB-22)		confocal stack
MCF7	Analytical methods	embedded_MCF7_mono_matrigel-collagen_DMSO_sample-03.czi	embedded_MCF7_mono_matrigel-collagen_DMSO-docetaxel-fulvestrant.zip	figshare	doi:10.6084/m9.figshare.c.3727411	https://doi.org/10.6084/m9.figshare.c.3727411	embedded	Matrigel-Collagen	breast	MCF7 (HTB-22)		confocal stack
MCF7	Analytical methods	embedded_MCF7_mono_matrigel-collagen_DMSO_sample-04.czi	embedded_MCF7_mono_matrigel-collagen_DMSO-docetaxel-fulvestrant.zip	figshare	doi:10.6084/m9.figshare.c.3727411	https://doi.org/10.6084/m9.figshare.c.3727411	embedded	Matrigel-Collagen	breast	MCF7 (HTB-22)		confocal stack
MCF7	Analytical methods	embedded_MCF7_HDF_matrigel-collagen_DMSO_sample-14.czi	embedded_MCF7_HDF_matrigel-collagen_DMSO-docetaxel-fulvestrant.zip	figshare	doi:10.6084/m9.figshare.c.3727411	https://doi.org/10.6084/m9.figshare.c.3727411	embedded	Matrigel-Collagen	breast	MCF7 (HTB-22)		confocal stack
MCF7	Analytical methods	embedded_MCF7_HDF_matrigel-collagen_DMSO_sample-15.czi	embedded_MCF7_HDF_matrigel-collagen_DMSO-docetaxel-fulvestrant.zip	figshare	doi:10.6084/m9.figshare.c.3727411	https://doi.org/10.6084/m9.figshare.c.3727411	embedded	Matrigel-Collagen	breast	MCF7 (HTB-22)		confocal stack
MCF7	Analytical methods	embedded_MCF7_HDF_matrigel-collagen_docetaxel_sample-16.czi	embedded_MCF7_HDF_matrigel-collagen_DMSO-docetaxel-fulvestrant.zip	figshare	doi:10.6084/m9.figshare.c.3727411	https://doi.org/10.6084/m9.figshare.c.3727411	embedded	Matrigel-Collagen	breast	MCF7 (HTB-22)	Docetaxel	confocal stack
MCF7	Analytical methods	embedded_MCF7_HDF_matrigel-collagen_docetaxel_sample-22.czi	embedded_MCF7_HDF_matrigel-collagen_DMSO-docetaxel-fulvestrant.zip	figshare	doi:10.6084/m9.figshare.c.3727411	https://doi.org/10.6084/m9.figshare.c.3727411	embedded	Matrigel-Collagen	breast	MCF7 (HTB-22)	Docetaxel	confocal stack
MCF7	Analytical methods	embedded_MCF7_HDF_matrigel-collagen_fulvestrant_sample-17.czi	embedded_MCF7_HDF_matrigel-collagen_DMSO-docetaxel-fulvestrant.zip	figshare	doi:10.6084/m9.figshare.c.3727411	https://doi.org/10.6084/m9.figshare.c.3727411	embedded	Matrigel-Collagen	breast	MCF7 (HTB-22)	Faslodex	confocal stack
MCF7	Analytical methods	embedded_MCF7_HDF_matrigel-collagen_fulvestrant_sample-18.czi	embedded_MCF7_HDF_matrigel-collagen_DMSO-docetaxel-fulvestrant.zip	figshare	doi:10.6084/m9.figshare.c.3727411	https://doi.org/10.6084/m9.figshare.c.3727411	embedded	Matrigel-Collagen	breast	MCF7 (HTB-22)	Faslodex	confocal stack
MCF7	Analytical methods	embedded_MCF7_mono_collagen_DMSO_sample-12.czi	embedded_MCF7_mono_collagen_DMSO-docetaxel-fulvestrant.zip	figshare	doi:10.6084/m9.figshare.c.3727411	https://doi.org/10.6084/m9.figshare.c.3727411	embedded	Collagen	breast	MCF7 (HTB-22)		confocal stack
MCF7	Analytical methods	embedded_MCF7_mono_collagen_docetaxel_sample-13.czi	embedded_MCF7_mono_collagen_DMSO-docetaxel-fulvestrant.zip	figshare	doi:10.6084/m9.figshare.c.3727411	https://doi.org/10.6084/m9.figshare.c.3727411	embedded	Collagen	breast	MCF7 (HTB-22)	Docetaxel	confocal stack
MCF7	Analytical methods	embedded_MCF7_mono_collagen_fulvestrant_sample-11.czi	embedded_MCF7_mono_collagen_DMSO-docetaxel-fulvestrant.zip	figshare	doi:10.6084/m9.figshare.c.3727411	https://doi.org/10.6084/m9.figshare.c.3727411	embedded	Collagen	breast	MCF7 (HTB-22)	Faslodex	confocal stack
MCF7	Analytical methods	embedded_MCF7_HDF_collagen_DMSO_sample-19.czi	embedded_MCF7_HDF_collagen_DMSO-docetaxel-fulvestrant.zip	figshare	doi:10.6084/m9.figshare.c.3727411	https://doi.org/10.6084/m9.figshare.c.3727411	embedded	Collagen	breast	MCF7 (HTB-22)		confocal stack
MCF7	Analytical methods	embedded_MCF7_HDF_collagen_docetaxel_sample-20.czi	embedded_MCF7_HDF_collagen_DMSO-docetaxel-fulvestrant.zip	figshare	doi:10.6084/m9.figshare.c.3727411	https://doi.org/10.6084/m9.figshare.c.3727411	embedded	Collagen	breast	MCF7 (HTB-22)	Docetaxel	confocal stack
MCF7	Analytical methods	embedded_MCF7_HDF_collagen_fulvestrant_sample-21.czi	embedded_MCF7_HDF_collagen_DMSO-docetaxel-fulvestrant.zip	figshare	doi:10.6084/m9.figshare.c.3727411	https://doi.org/10.6084/m9.figshare.c.3727411	embedded	Collagen	breast	MCF7 (HTB-22)	Faslodex	confocal stack
NCI	Analytical methods	floater_NCI_mono_no-matrix_DMSO_day-19_sample-1.tif	floater_NCI.zip	figshare	doi:10.6084/m9.figshare.c.3727411	https://doi.org/10.6084/m9.figshare.c.3727411	floater	- none -	lung	NCI-H1437		widefield
NCI	Analytical methods	floater_NCI_mono_no-matrix_DMSO_day-19_sample-2.tif	floater_NCI.zip	figshare	doi:10.6084/m9.figshare.c.3727411	https://doi.org/10.6084/m9.figshare.c.3727411	floater	- none -	lung	NCI-H1437		widefield
NCI	Analytical methods	floater_NCI_mono_no-matrix_DMSO_day-19_sample-3.tif	floater_NCI.zip	figshare	doi:10.6084/m9.figshare.c.3727411	https://doi.org/10.6084/m9.figshare.c.3727411	floater	- none -	lung	NCI-H1437		widefield
NCI	Analytical methods	floater_NCI_mono_no-matrix_DMSO_day-19_sample-4.tif	floater_NCI.zip	figshare	doi:10.6084/m9.figshare.c.3727411	https://doi.org/10.6084/m9.figshare.c.3727411	floater	- none -	lung	NCI-H1437		widefield
NCI	Analytical methods	floater_NCI_NF_no-matrix_DMSO_day-19_sample-1.tif	floater_NCI.zip	figshare	doi:10.6084/m9.figshare.c.3727411	https://doi.org/10.6084/m9.figshare.c.3727411	floater	- none -	lung	NCI-H1437		widefield
NCI	Analytical methods	floater_NCI_NF_no-matrix_DMSO_day-19_sample-2.tif	floater_NCI.zip	figshare	doi:10.6084/m9.figshare.c.3727411	https://doi.org/10.6084/m9.figshare.c.3727411	floater	- none -	lung	NCI-H1437		widefield
NCI	Analytical methods	floater_NCI_NF_no-matrix_DMSO_day-19_sample-3.tif	floater_NCI.zip	figshare	doi:10.6084/m9.figshare.c.3727411	https://doi.org/10.6084/m9.figshare.c.3727411	floater	- none -	lung	NCI-H1437		widefield
NCI	Analytical methods	floater_NCI_NF_no-matrix_DMSO_day-19_sample-4.tif	floater_NCI.zip	figshare	doi:10.6084/m9.figshare.c.3727411	https://doi.org/10.6084/m9.figshare.c.3727411	floater	- none -	lung	NCI-H1437		widefield
NCI	Analytical methods	floater_NCI_CAF_no-matrix_DMSO_day-19_sample-1.tif	floater_NCI.zip	figshare	doi:10.6084/m9.figshare.c.3727411	https://doi.org/10.6084/m9.figshare.c.3727411	floater	- none -	lung	NCI-H1437		widefield
NCI	Analytical methods	floater_NCI_CAF_no-matrix_DMSO_day-19_sample-2.tif	floater_NCI.zip	figshare	doi:10.6084/m9.figshare.c.3727411	https://doi.org/10.6084/m9.figshare.c.3727411	floater	- none -	lung	NCI-H1437		widefield
NCI	Analytical methods	floater_NCI_CAF_no-matrix_DMSO_day-19_sample-3.tif	floater_NCI.zip	figshare	doi:10.6084/m9.figshare.c.3727411	https://doi.org/10.6084/m9.figshare.c.3727411	floater	- none -	lung	NCI-H1437		widefield
NCI	Analytical methods	floater_NCI_CAF_no-matrix_DMSO_day-19_sample-4.tif	floater_NCI.zip	figshare	doi:10.6084/m9.figshare.c.3727411	https://doi.org/10.6084/m9.figshare.c.3727411	floater	- none -	lung	NCI-H1437		widefield
MCF7	Analytical methods	floater_MCF7_mono_no-matrix_DMSO_day-9_sample-1.tiff	floater_MCF7_mono_no-matrix_DMSO_day-9.zip	figshare	doi:10.6084/m9.figshare.c.3727411	https://doi.org/10.6084/m9.figshare.c.3727411	floater	- none -	breast	MCF7 (HTB-22)		widefield
MCF7	Analytical methods	floater_MCF7_mono_no-matrix_DMSO_day-9_sample-2.tiff	floater_MCF7_mono_no-matrix_DMSO_day-9.zip	figshare	doi:10.6084/m9.figshare.c.3727411	https://doi.org/10.6084/m9.figshare.c.3727411	floater	- none -	breast	MCF7 (HTB-22)		widefield
MCF7	Analytical methods	floater_MCF7_mono_no-matrix_DMSO_day-9_sample-3.tiff	floater_MCF7_mono_no-matrix_DMSO_day-9.zip	figshare	doi:10.6084/m9.figshare.c.3727411	https://doi.org/10.6084/m9.figshare.c.3727411	floater	- none -	breast	MCF7 (HTB-22)		widefield
MCF7	Analytical methods	floater_MCF7_mono_no-matrix_DMSO_day-9_sample-4.tiff	floater_MCF7_mono_no-matrix_DMSO_day-9.zip	figshare	doi:10.6084/m9.figshare.c.3727411	https://doi.org/10.6084/m9.figshare.c.3727411	floater	- none -	breast	MCF7 (HTB-22)		widefield
MCF7	Analytical methods	floater_MCF7_mono_no-matrix_DMSO_day-9_sample-5.tiff	floater_MCF7_mono_no-matrix_DMSO_day-9.zip	figshare	doi:10.6084/m9.figshare.c.3727411	https://doi.org/10.6084/m9.figshare.c.3727411	floater	- none -	breast	MCF7 (HTB-22)		widefield
MCF7	Analytical methods	floater_MCF7_mono_no-matrix_DMSO_day-9_sample-6.tiff	floater_MCF7_mono_no-matrix_DMSO_day-9.zip	figshare	doi:10.6084/m9.figshare.c.3727411	https://doi.org/10.6084/m9.figshare.c.3727411	floater	- none -	breast	MCF7 (HTB-22)		widefield
MCF7	Analytical methods	floater_MCF7_mono_no-matrix_DMSO_day-9_sample-7.tiff	floater_MCF7_mono_no-matrix_DMSO_day-9.zip	figshare	doi:10.6084/m9.figshare.c.3727411	https://doi.org/10.6084/m9.figshare.c.3727411	floater	- none -	breast	MCF7 (HTB-22)		widefield
MCF7	Analytical methods	floater_MCF7_mono_no-matrix_DMSO_day-9_sample-8.tiff	floater_MCF7_mono_no-matrix_DMSO_day-9.zip	figshare	doi:10.6084/m9.figshare.c.3727411	https://doi.org/10.6084/m9.figshare.c.3727411	floater	- none -	breast	MCF7 (HTB-22)		widefield
MCF7	Analytical methods	floater_MCF7_mono_no-matrix_DMSO_day-9_sample-9.tiff	floater_MCF7_mono_no-matrix_DMSO_day-9.zip	figshare	doi:10.6084/m9.figshare.c.3727411	https://doi.org/10.6084/m9.figshare.c.3727411	floater	- none -	breast	MCF7 (HTB-22)		widefield
MCF7	Analytical methods	floater_MCF7_mono_no-matrix_DMSO_day-9_sample-10.tiff	floater_MCF7_mono_no-matrix_DMSO_day-9.zip	figshare	doi:10.6084/m9.figshare.c.3727411	https://doi.org/10.6084/m9.figshare.c.3727411	floater	- none -	breast	MCF7 (HTB-22)		widefield
MCF7	Analytical methods	floater_MCF7_mono_no-matrix_DMSO_day-9_sample-11.tiff	floater_MCF7_mono_no-matrix_DMSO_day-9.zip	figshare	doi:10.6084/m9.figshare.c.3727411	https://doi.org/10.6084/m9.figshare.c.3727411	floater	- none -	breast	MCF7 (HTB-22)		widefield
MCF7	Analytical methods	floater_MCF7_mono_no-matrix_DMSO_day-9_sample-12.tiff	floater_MCF7_mono_no-matrix_DMSO_day-9.zip	figshare	doi:10.6084/m9.figshare.c.3727411	https://doi.org/10.6084/m9.figshare.c.3727411	floater	- none -	breast	MCF7 (HTB-22)		widefield
MCF7	Analytical methods	floater_MCF7_mono_no-matrix_DMSO_day-9_sample-13.tiff	floater_MCF7_mono_no-matrix_DMSO_day-9.zip	figshare	doi:10.6084/m9.figshare.c.3727411	https://doi.org/10.6084/m9.figshare.c.3727411	floater	- none -	breast	MCF7 (HTB-22)		widefield
MCF7	Analytical methods	floater_MCF7_mono_no-matrix_DMSO_day-9_sample-14.tiff	floater_MCF7_mono_no-matrix_DMSO_day-9.zip	figshare	doi:10.6084/m9.figshare.c.3727411	https://doi.org/10.6084/m9.figshare.c.3727411	floater	- none -	breast	MCF7 (HTB-22)		widefield
MCF7	Analytical methods	floater_MCF7_mono_no-matrix_DMSO_day-9_sample-15.tiff	floater_MCF7_mono_no-matrix_DMSO_day-9.zip	figshare	doi:10.6084/m9.figshare.c.3727411	https://doi.org/10.6084/m9.figshare.c.3727411	floater	- none -	breast	MCF7 (HTB-22)		widefield
MCF7	Analytical methods	floater_MCF7_mono_no-matrix_DMSO_day-9_sample-16.tiff	floater_MCF7_mono_no-matrix_DMSO_day-9.zip	figshare	doi:10.6084/m9.figshare.c.3727411	https://doi.org/10.6084/m9.figshare.c.3727411	floater	- none -	breast	MCF7 (HTB-22)		widefield
MCF7	Analytical methods	floater_MCF7_mono_no-matrix_DMSO_day-9_sample-17.tiff	floater_MCF7_mono_no-matrix_DMSO_day-9.zip	figshare	doi:10.6084/m9.figshare.c.3727411	https://doi.org/10.6084/m9.figshare.c.3727411	floater	- none -	breast	MCF7 (HTB-22)		widefield
MCF7	Analytical methods	floater_MCF7_mono_no-matrix_DMSO_day-9_sample-18.tiff	floater_MCF7_mono_no-matrix_DMSO_day-9.zip	figshare	doi:10.6084/m9.figshare.c.3727411	https://doi.org/10.6084/m9.figshare.c.3727411	floater	- none -	breast	MCF7 (HTB-22)		widefield
MCF7	Analytical methods	floater_MCF7_mono_no-matrix_DMSO_day-9_sample-19.tiff	floater_MCF7_mono_no-matrix_DMSO_day-9.zip	figshare	doi:10.6084/m9.figshare.c.3727411	https://doi.org/10.6084/m9.figshare.c.3727411	floater	- none -	breast	MCF7 (HTB-22)		widefield
MCF7	Analytical methods	floater_MCF7_mono_no-matrix_DMSO_day-9_sample-20.tiff	floater_MCF7_mono_no-matrix_DMSO_day-9.zip	figshare	doi:10.6084/m9.figshare.c.3727411	https://doi.org/10.6084/m9.figshare.c.3727411	floater	- none -	breast	MCF7 (HTB-22)		widefield
MCF7	Analytical methods	floater_MCF7_mono_no-matrix_DMSO_day-9_sample-21.tiff	floater_MCF7_mono_no-matrix_DMSO_day-9.zip	figshare	doi:10.6084/m9.figshare.c.3727411	https://doi.org/10.6084/m9.figshare.c.3727411	floater	- none -	breast	MCF7 (HTB-22)		widefield
MCF7	Analytical methods	floater_MCF7_mono_no-matrix_DMSO_day-9_sample-22.tiff	floater_MCF7_mono_no-matrix_DMSO_day-9.zip	figshare	doi:10.6084/m9.figshare.c.3727411	https://doi.org/10.6084/m9.figshare.c.3727411	floater	- none -	breast	MCF7 (HTB-22)		widefield
MCF7	Analytical methods	floater_MCF7_mono_no-matrix_DMSO_day-9_sample-23.tiff	floater_MCF7_mono_no-matrix_DMSO_day-9.zip	figshare	doi:10.6084/m9.figshare.c.3727411	https://doi.org/10.6084/m9.figshare.c.3727411	floater	- none -	breast	MCF7 (HTB-22)		widefield
MCF7	Analytical methods	floater_MCF7_mono_no-matrix_DMSO_day-9_sample-24.tiff	floater_MCF7_mono_no-matrix_DMSO_day-9.zip	figshare	doi:10.6084/m9.figshare.c.3727411	https://doi.org/10.6084/m9.figshare.c.3727411	floater	- none -	breast	MCF7 (HTB-22)		widefield
MCF7	Analytical methods	floater_MCF7_HDF_no-matrix_DMSO_day-9_sample-1.tiff	floater_MCF7_HDF_no-matrix_DMSO_day-9.zip	figshare	doi:10.6084/m9.figshare.c.3727411	https://doi.org/10.6084/m9.figshare.c.3727411	floater	- none -	breast	MCF7 (HTB-22)		widefield
MCF7	Analytical methods	floater_MCF7_HDF_no-matrix_DMSO_day-9_sample-2.tiff	floater_MCF7_HDF_no-matrix_DMSO_day-9.zip	figshare	doi:10.6084/m9.figshare.c.3727411	https://doi.org/10.6084/m9.figshare.c.3727411	floater	- none -	breast	MCF7 (HTB-22)		widefield
MCF7	Analytical methods	floater_MCF7_HDF_no-matrix_DMSO_day-9_sample-3.tiff	floater_MCF7_HDF_no-matrix_DMSO_day-9.zip	figshare	doi:10.6084/m9.figshare.c.3727411	https://doi.org/10.6084/m9.figshare.c.3727411	floater	- none -	breast	MCF7 (HTB-22)		widefield
MCF7	Analytical methods	floater_MCF7_HDF_no-matrix_DMSO_day-9_sample-4.tiff	floater_MCF7_HDF_no-matrix_DMSO_day-9.zip	figshare	doi:10.6084/m9.figshare.c.3727411	https://doi.org/10.6084/m9.figshare.c.3727411	floater	- none -	breast	MCF7 (HTB-22)		widefield
MCF7	Analytical methods	floater_MCF7_HDF_no-matrix_DMSO_day-9_sample-5.tiff	floater_MCF7_HDF_no-matrix_DMSO_day-9.zip	figshare	doi:10.6084/m9.figshare.c.3727411	https://doi.org/10.6084/m9.figshare.c.3727411	floater	- none -	breast	MCF7 (HTB-22)		widefield
MCF7	Analytical methods	floater_MCF7_HDF_no-matrix_DMSO_day-9_sample-6.tiff	floater_MCF7_HDF_no-matrix_DMSO_day-9.zip	figshare	doi:10.6084/m9.figshare.c.3727411	https://doi.org/10.6084/m9.figshare.c.3727411	floater	- none -	breast	MCF7 (HTB-22)		widefield
MCF7	Analytical methods	floater_MCF7_HDF_no-matrix_DMSO_day-9_sample-7.tiff	floater_MCF7_HDF_no-matrix_DMSO_day-9.zip	figshare	doi:10.6084/m9.figshare.c.3727411	https://doi.org/10.6084/m9.figshare.c.3727411	floater	- none -	breast	MCF7 (HTB-22)		widefield
MCF7	Analytical methods	floater_MCF7_HDF_no-matrix_DMSO_day-9_sample-8.tiff	floater_MCF7_HDF_no-matrix_DMSO_day-9.zip	figshare	doi:10.6084/m9.figshare.c.3727411	https://doi.org/10.6084/m9.figshare.c.3727411	floater	- none -	breast	MCF7 (HTB-22)		widefield
MCF7	Analytical methods	floater_MCF7_HDF_no-matrix_DMSO_day-9_sample-9.tiff	floater_MCF7_HDF_no-matrix_DMSO_day-9.zip	figshare	doi:10.6084/m9.figshare.c.3727411	https://doi.org/10.6084/m9.figshare.c.3727411	floater	- none -	breast	MCF7 (HTB-22)		widefield
MCF7	Analytical methods	floater_MCF7_HDF_no-matrix_DMSO_day-9_sample-10.tiff	floater_MCF7_HDF_no-matrix_DMSO_day-9.zip	figshare	doi:10.6084/m9.figshare.c.3727411	https://doi.org/10.6084/m9.figshare.c.3727411	floater	- none -	breast	MCF7 (HTB-22)		widefield
MCF7	Analytical methods	floater_MCF7_HDF_no-matrix_DMSO_day-9_sample-11.tiff	floater_MCF7_HDF_no-matrix_DMSO_day-9.zip	figshare	doi:10.6084/m9.figshare.c.3727411	https://doi.org/10.6084/m9.figshare.c.3727411	floater	- none -	breast	MCF7 (HTB-22)		widefield
MCF7	Analytical methods	floater_MCF7_HDF_no-matrix_DMSO_day-9_sample-12.tiff	floater_MCF7_HDF_no-matrix_DMSO_day-9.zip	figshare	doi:10.6084/m9.figshare.c.3727411	https://doi.org/10.6084/m9.figshare.c.3727411	floater	- none -	breast	MCF7 (HTB-22)		widefield
MCF7	Analytical methods	floater_MCF7_HDF_no-matrix_DMSO_day-9_sample-13.tiff	floater_MCF7_HDF_no-matrix_DMSO_day-9.zip	figshare	doi:10.6084/m9.figshare.c.3727411	https://doi.org/10.6084/m9.figshare.c.3727411	floater	- none -	breast	MCF7 (HTB-22)		widefield
MCF7	Analytical methods	floater_MCF7_HDF_no-matrix_DMSO_day-9_sample-14.tiff	floater_MCF7_HDF_no-matrix_DMSO_day-9.zip	figshare	doi:10.6084/m9.figshare.c.3727411	https://doi.org/10.6084/m9.figshare.c.3727411	floater	- none -	breast	MCF7 (HTB-22)		widefield
MCF7	Analytical methods	floater_MCF7_HDF_no-matrix_DMSO_day-9_sample-15.tiff	floater_MCF7_HDF_no-matrix_DMSO_day-9.zip	figshare	doi:10.6084/m9.figshare.c.3727411	https://doi.org/10.6084/m9.figshare.c.3727411	floater	- none -	breast	MCF7 (HTB-22)		widefield
MCF7	Analytical methods	floater_MCF7_HDF_no-matrix_DMSO_day-9_sample-16.tiff	floater_MCF7_HDF_no-matrix_DMSO_day-9.zip	figshare	doi:10.6084/m9.figshare.c.3727411	https://doi.org/10.6084/m9.figshare.c.3727411	floater	- none -	breast	MCF7 (HTB-22)		widefield
MCF7	Analytical methods	floater_MCF7_HDF_no-matrix_DMSO_day-9_sample-17.tiff	floater_MCF7_HDF_no-matrix_DMSO_day-9.zip	figshare	doi:10.6084/m9.figshare.c.3727411	https://doi.org/10.6084/m9.figshare.c.3727411	floater	- none -	breast	MCF7 (HTB-22)		widefield
MCF7	Analytical methods	floater_MCF7_HDF_no-matrix_DMSO_day-9_sample-18.tiff	floater_MCF7_HDF_no-matrix_DMSO_day-9.zip	figshare	doi:10.6084/m9.figshare.c.3727411	https://doi.org/10.6084/m9.figshare.c.3727411	floater	- none -	breast	MCF7 (HTB-22)		widefield
MCF7	Analytical methods	floater_MCF7_HDF_no-matrix_DMSO_day-9_sample-19.tiff	floater_MCF7_HDF_no-matrix_DMSO_day-9.zip	figshare	doi:10.6084/m9.figshare.c.3727411	https://doi.org/10.6084/m9.figshare.c.3727411	floater	- none -	breast	MCF7 (HTB-22)		widefield
MCF7	Analytical methods	floater_MCF7_HDF_no-matrix_DMSO_day-9_sample-20.tiff	floater_MCF7_HDF_no-matrix_DMSO_day-9.zip	figshare	doi:10.6084/m9.figshare.c.3727411	https://doi.org/10.6084/m9.figshare.c.3727411	floater	- none -	breast	MCF7 (HTB-22)		widefield
MCF7	Analytical methods	floater_MCF7_HDF_no-matrix_DMSO_day-9_sample-21.tiff	floater_MCF7_HDF_no-matrix_DMSO_day-9.zip	figshare	doi:10.6084/m9.figshare.c.3727411	https://doi.org/10.6084/m9.figshare.c.3727411	floater	- none -	breast	MCF7 (HTB-22)		widefield
MCF7	Analytical methods	floater_MCF7_HDF_no-matrix_DMSO_day-9_sample-22.tiff	floater_MCF7_HDF_no-matrix_DMSO_day-9.zip	figshare	doi:10.6084/m9.figshare.c.3727411	https://doi.org/10.6084/m9.figshare.c.3727411	floater	- none -	breast	MCF7 (HTB-22)		widefield
MCF7	Analytical methods	floater_MCF7_HDF_no-matrix_DMSO_day-9_sample-23.tiff	floater_MCF7_HDF_no-matrix_DMSO_day-9.zip	figshare	doi:10.6084/m9.figshare.c.3727411	https://doi.org/10.6084/m9.figshare.c.3727411	floater	- none -	breast	MCF7 (HTB-22)		widefield
MCF7	Analytical methods	floater_MCF7_HDF_no-matrix_DMSO_day-9_sample-24.tiff	floater_MCF7_HDF_no-matrix_DMSO_day-9.zip	figshare	doi:10.6084/m9.figshare.c.3727411	https://doi.org/10.6084/m9.figshare.c.3727411	floater	- none -	breast	MCF7 (HTB-22)		widefield
LNCaP	Analytical methods	floater_LNCaP_mono_no-matrix_DMSO_day-25_sample-2.png	floater_LNCaP_mono-CAF-WPMY_no-matrix_DMSO_day-25.zip	figshare	doi:10.6084/m9.figshare.c.3727411	https://doi.org/10.6084/m9.figshare.c.3727411	floater	- none -	prostate	LNCaP		max. proj. confocal stack
LNCaP	Analytical methods	floater_LNCaP_mono_no-matrix_DMSO_day-25_sample-3.png	floater_LNCaP_mono-CAF-WPMY_no-matrix_DMSO_day-25.zip	figshare	doi:10.6084/m9.figshare.c.3727411	https://doi.org/10.6084/m9.figshare.c.3727411	floater	- none -	prostate	LNCaP		max. proj. confocal stack
LNCaP	Analytical methods	floater_LNCaP_mono_no-matrix_DMSO_day-25_sample-4.png	floater_LNCaP_mono-CAF-WPMY_no-matrix_DMSO_day-25.zip	figshare	doi:10.6084/m9.figshare.c.3727411	https://doi.org/10.6084/m9.figshare.c.3727411	floater	- none -	prostate	LNCaP		max. proj. confocal stack
LNCaP	Analytical methods	floater_LNCaP_WPMY_no-matrix_DMSO_day-25_sample-5.png	floater_LNCaP_mono-CAF-WPMY_no-matrix_DMSO_day-25.zip	figshare	doi:10.6084/m9.figshare.c.3727411	https://doi.org/10.6084/m9.figshare.c.3727411	floater	- none -	prostate	LNCaP		max. proj. confocal stack
LNCaP	Analytical methods	floater_LNCaP_WPMY_no-matrix_DMSO_day-25_sample-6.png	floater_LNCaP_mono-CAF-WPMY_no-matrix_DMSO_day-25.zip	figshare	doi:10.6084/m9.figshare.c.3727411	https://doi.org/10.6084/m9.figshare.c.3727411	floater	- none -	prostate	LNCaP		max. proj. confocal stack
LNCaP	Analytical methods	floater_LNCaP_WPMY_no-matrix_DMSO_day-25_sample-7.png	floater_LNCaP_mono-CAF-WPMY_no-matrix_DMSO_day-25.zip	figshare	doi:10.6084/m9.figshare.c.3727411	https://doi.org/10.6084/m9.figshare.c.3727411	floater	- none -	prostate	LNCaP		max. proj. confocal stack
LNCaP	Analytical methods	floater_LNCaP_CAF_no-matrix_DMSO_day-25_sample-8.png	floater_LNCaP_mono-CAF-WPMY_no-matrix_DMSO_day-25.zip	figshare	doi:10.6084/m9.figshare.c.3727411	https://doi.org/10.6084/m9.figshare.c.3727411	floater	- none -	prostate	LNCaP		max. proj. confocal stack
LNCaP	Analytical methods	floater_LNCaP_CAF_no-matrix_DMSO_day-25_sample-9.png	floater_LNCaP_mono-CAF-WPMY_no-matrix_DMSO_day-25.zip	figshare	doi:10.6084/m9.figshare.c.3727411	https://doi.org/10.6084/m9.figshare.c.3727411	floater	- none -	prostate	LNCaP		max. proj. confocal stack
LNCaP	Analytical methods	floater_LNCaP_CAF_no-matrix_DMSO_day-25_sample-10.png	floater_LNCaP_mono-CAF-WPMY_no-matrix_DMSO_day-25.zip	figshare	doi:10.6084/m9.figshare.c.3727411	https://doi.org/10.6084/m9.figshare.c.3727411	floater	- none -	prostate	LNCaP		max. proj. confocal stack
MCF7	Analytical methods	widefield_bioreactor_MCF7_mono_alginate_DMSO_day-20_sample-18.tif	widefield_bioreactor_MCF7_mono-HDF_alginate_DMSO-docetaxel-fulvestrant_day-20.zip	figshare	doi:10.6084/m9.figshare.c.3727411	https://doi.org/10.6084/m9.figshare.c.3727411	BR-alginate	Alginate	breast	MCF7 (HTB-22)		widefield
MCF7	Analytical methods	widefield_bioreactor_MCF7_mono_alginate_DMSO_day-20_sample-19.tif	widefield_bioreactor_MCF7_mono-HDF_alginate_DMSO-docetaxel-fulvestrant_day-20.zip	figshare	doi:10.6084/m9.figshare.c.3727411	https://doi.org/10.6084/m9.figshare.c.3727411	BR-alginate	Alginate	breast	MCF7 (HTB-22)		widefield
MCF7	Analytical methods	widefield_bioreactor_MCF7_mono_alginate_DMSO_day-20_sample-20.tif	widefield_bioreactor_MCF7_mono-HDF_alginate_DMSO-docetaxel-fulvestrant_day-20.zip	figshare	doi:10.6084/m9.figshare.c.3727411	https://doi.org/10.6084/m9.figshare.c.3727411	BR-alginate	Alginate	breast	MCF7 (HTB-22)		widefield
MCF7	Analytical methods	widefield_bioreactor_MCF7_mono_alginate_DMSO_day-20_sample-21.tif	widefield_bioreactor_MCF7_mono-HDF_alginate_DMSO-docetaxel-fulvestrant_day-20.zip	figshare	doi:10.6084/m9.figshare.c.3727411	https://doi.org/10.6084/m9.figshare.c.3727411	BR-alginate	Alginate	breast	MCF7 (HTB-22)		widefield
MCF7	Analytical methods	widefield_bioreactor_MCF7_mono_alginate_DMSO_day-20_sample-22.tif	widefield_bioreactor_MCF7_mono-HDF_alginate_DMSO-docetaxel-fulvestrant_day-20.zip	figshare	doi:10.6084/m9.figshare.c.3727411	https://doi.org/10.6084/m9.figshare.c.3727411	BR-alginate	Alginate	breast	MCF7 (HTB-22)		widefield
MCF7	Analytical methods	widefield_bioreactor_MCF7_mono_alginate_docetaxel_day-20_sample-23.tif	widefield_bioreactor_MCF7_mono-HDF_alginate_DMSO-docetaxel-fulvestrant_day-20.zip	figshare	doi:10.6084/m9.figshare.c.3727411	https://doi.org/10.6084/m9.figshare.c.3727411	BR-alginate	Alginate	breast	MCF7 (HTB-22)	Docetaxel	widefield
MCF7	Analytical methods	widefield_bioreactor_MCF7_mono_alginate_docetaxel_day-20_sample-24.tif	widefield_bioreactor_MCF7_mono-HDF_alginate_DMSO-docetaxel-fulvestrant_day-20.zip	figshare	doi:10.6084/m9.figshare.c.3727411	https://doi.org/10.6084/m9.figshare.c.3727411	BR-alginate	Alginate	breast	MCF7 (HTB-22)	Docetaxel	widefield
MCF7	Analytical methods	widefield_bioreactor_MCF7_mono_alginate_docetaxel_day-20_sample-25.tif	widefield_bioreactor_MCF7_mono-HDF_alginate_DMSO-docetaxel-fulvestrant_day-20.zip	figshare	doi:10.6084/m9.figshare.c.3727411	https://doi.org/10.6084/m9.figshare.c.3727411	BR-alginate	Alginate	breast	MCF7 (HTB-22)	Docetaxel	widefield
MCF7	Analytical methods	widefield_bioreactor_MCF7_mono_alginate_docetaxel_day-20_sample-26.tif	widefield_bioreactor_MCF7_mono-HDF_alginate_DMSO-docetaxel-fulvestrant_day-20.zip	figshare	doi:10.6084/m9.figshare.c.3727411	https://doi.org/10.6084/m9.figshare.c.3727411	BR-alginate	Alginate	breast	MCF7 (HTB-22)	Docetaxel	widefield
MCF7	Analytical methods	widefield_bioreactor_MCF7_mono_alginate_docetaxel_day-20_sample-27.tif	widefield_bioreactor_MCF7_mono-HDF_alginate_DMSO-docetaxel-fulvestrant_day-20.zip	figshare	doi:10.6084/m9.figshare.c.3727411	https://doi.org/10.6084/m9.figshare.c.3727411	BR-alginate	Alginate	breast	MCF7 (HTB-22)	Docetaxel	widefield
MCF7	Analytical methods	widefield_bioreactor_MCF7_mono_alginate_docetaxel_day-20_sample-28.tif	widefield_bioreactor_MCF7_mono-HDF_alginate_DMSO-docetaxel-fulvestrant_day-20.zip	figshare	doi:10.6084/m9.figshare.c.3727411	https://doi.org/10.6084/m9.figshare.c.3727411	BR-alginate	Alginate	breast	MCF7 (HTB-22)	Docetaxel	widefield
MCF7	Analytical methods	widefield_bioreactor_MCF7_mono_alginate_fulvestrant_day-20_sample-29.tif	widefield_bioreactor_MCF7_mono-HDF_alginate_DMSO-docetaxel-fulvestrant_day-20.zip	figshare	doi:10.6084/m9.figshare.c.3727411	https://doi.org/10.6084/m9.figshare.c.3727411	BR-alginate	Alginate	breast	MCF7 (HTB-22)	Faslodex	widefield
MCF7	Analytical methods	widefield_bioreactor_MCF7_mono_alginate_fulvestrant_day-20_sample-30.tif	widefield_bioreactor_MCF7_mono-HDF_alginate_DMSO-docetaxel-fulvestrant_day-20.zip	figshare	doi:10.6084/m9.figshare.c.3727411	https://doi.org/10.6084/m9.figshare.c.3727411	BR-alginate	Alginate	breast	MCF7 (HTB-22)	Faslodex	widefield
MCF7	Analytical methods	widefield_bioreactor_MCF7_mono_alginate_fulvestrant_day-20_sample-31.tif	widefield_bioreactor_MCF7_mono-HDF_alginate_DMSO-docetaxel-fulvestrant_day-20.zip	figshare	doi:10.6084/m9.figshare.c.3727411	https://doi.org/10.6084/m9.figshare.c.3727411	BR-alginate	Alginate	breast	MCF7 (HTB-22)	Faslodex	widefield
MCF7	Analytical methods	widefield_bioreactor_MCF7_mono_alginate_fulvestrant_day-20_sample-32.tif	widefield_bioreactor_MCF7_mono-HDF_alginate_DMSO-docetaxel-fulvestrant_day-20.zip	figshare	doi:10.6084/m9.figshare.c.3727411	https://doi.org/10.6084/m9.figshare.c.3727411	BR-alginate	Alginate	breast	MCF7 (HTB-22)	Faslodex	widefield
MCF7	Analytical methods	widefield_bioreactor_MCF7_mono_alginate_fulvestrant_day-20_sample-33.tif	widefield_bioreactor_MCF7_mono-HDF_alginate_DMSO-docetaxel-fulvestrant_day-20.zip	figshare	doi:10.6084/m9.figshare.c.3727411	https://doi.org/10.6084/m9.figshare.c.3727411	BR-alginate	Alginate	breast	MCF7 (HTB-22)	Faslodex	widefield
MCF7	Analytical methods	widefield_bioreactor_MCF7_mono_alginate_fulvestrant_day-20_sample-34.tif	widefield_bioreactor_MCF7_mono-HDF_alginate_DMSO-docetaxel-fulvestrant_day-20.zip	figshare	doi:10.6084/m9.figshare.c.3727411	https://doi.org/10.6084/m9.figshare.c.3727411	BR-alginate	Alginate	breast	MCF7 (HTB-22)	Faslodex	widefield
MCF7	Analytical methods	widefield_bioreactor_MCF7_HDF_alginate_DMSO_day-20_sample-1.tif	widefield_bioreactor_MCF7_mono-HDF_alginate_DMSO-docetaxel-fulvestrant_day-20.zip	figshare	doi:10.6084/m9.figshare.c.3727411	https://doi.org/10.6084/m9.figshare.c.3727411	BR-alginate	Alginate	breast	MCF7 (HTB-22)		widefield
MCF7	Analytical methods	widefield_bioreactor_MCF7_HDF_alginate_DMSO_day-20_sample-2.tif	widefield_bioreactor_MCF7_mono-HDF_alginate_DMSO-docetaxel-fulvestrant_day-20.zip	figshare	doi:10.6084/m9.figshare.c.3727411	https://doi.org/10.6084/m9.figshare.c.3727411	BR-alginate	Alginate	breast	MCF7 (HTB-22)		widefield
MCF7	Analytical methods	widefield_bioreactor_MCF7_HDF_alginate_DMSO_day-20_sample-3.tif	widefield_bioreactor_MCF7_mono-HDF_alginate_DMSO-docetaxel-fulvestrant_day-20.zip	figshare	doi:10.6084/m9.figshare.c.3727411	https://doi.org/10.6084/m9.figshare.c.3727411	BR-alginate	Alginate	breast	MCF7 (HTB-22)		widefield
MCF7	Analytical methods	widefield_bioreactor_MCF7_HDF_alginate_DMSO_day-20_sample-4.tif	widefield_bioreactor_MCF7_mono-HDF_alginate_DMSO-docetaxel-fulvestrant_day-20.zip	figshare	doi:10.6084/m9.figshare.c.3727411	https://doi.org/10.6084/m9.figshare.c.3727411	BR-alginate	Alginate	breast	MCF7 (HTB-22)		widefield
MCF7	Analytical methods	widefield_bioreactor_MCF7_HDF_alginate_DMSO_day-20_sample-5.tif	widefield_bioreactor_MCF7_mono-HDF_alginate_DMSO-docetaxel-fulvestrant_day-20.zip	figshare	doi:10.6084/m9.figshare.c.3727411	https://doi.org/10.6084/m9.figshare.c.3727411	BR-alginate	Alginate	breast	MCF7 (HTB-22)		widefield
MCF7	Analytical methods	widefield_bioreactor_MCF7_HDF_alginate_docetaxel_day-20_sample-6.tif	widefield_bioreactor_MCF7_mono-HDF_alginate_DMSO-docetaxel-fulvestrant_day-20.zip	figshare	doi:10.6084/m9.figshare.c.3727411	https://doi.org/10.6084/m9.figshare.c.3727411	BR-alginate	Alginate	breast	MCF7 (HTB-22)	Docetaxel	widefield
MCF7	Analytical methods	widefield_bioreactor_MCF7_HDF_alginate_docetaxel_day-20_sample-7.tif	widefield_bioreactor_MCF7_mono-HDF_alginate_DMSO-docetaxel-fulvestrant_day-20.zip	figshare	doi:10.6084/m9.figshare.c.3727411	https://doi.org/10.6084/m9.figshare.c.3727411	BR-alginate	Alginate	breast	MCF7 (HTB-22)	Docetaxel	widefield
MCF7	Analytical methods	widefield_bioreactor_MCF7_HDF_alginate_docetaxel_day-20_sample-8.tif	widefield_bioreactor_MCF7_mono-HDF_alginate_DMSO-docetaxel-fulvestrant_day-20.zip	figshare	doi:10.6084/m9.figshare.c.3727411	https://doi.org/10.6084/m9.figshare.c.3727411	BR-alginate	Alginate	breast	MCF7 (HTB-22)	Docetaxel	widefield
MCF7	Analytical methods	widefield_bioreactor_MCF7_HDF_alginate_docetaxel_day-20_sample-9.tif	widefield_bioreactor_MCF7_mono-HDF_alginate_DMSO-docetaxel-fulvestrant_day-20.zip	figshare	doi:10.6084/m9.figshare.c.3727411	https://doi.org/10.6084/m9.figshare.c.3727411	BR-alginate	Alginate	breast	MCF7 (HTB-22)	Docetaxel	widefield
MCF7	Analytical methods	widefield_bioreactor_MCF7_HDF_alginate_docetaxel_day-20_sample-10.tif	widefield_bioreactor_MCF7_mono-HDF_alginate_DMSO-docetaxel-fulvestrant_day-20.zip	figshare	doi:10.6084/m9.figshare.c.3727411	https://doi.org/10.6084/m9.figshare.c.3727411	BR-alginate	Alginate	breast	MCF7 (HTB-22)	Docetaxel	widefield
MCF7	Analytical methods	widefield_bioreactor_MCF7_HDF_alginate_docetaxel_day-20_sample-11.tif	widefield_bioreactor_MCF7_mono-HDF_alginate_DMSO-docetaxel-fulvestrant_day-20.zip	figshare	doi:10.6084/m9.figshare.c.3727411	https://doi.org/10.6084/m9.figshare.c.3727411	BR-alginate	Alginate	breast	MCF7 (HTB-22)	Docetaxel	widefield
MCF7	Analytical methods	widefield_bioreactor_MCF7_HDF_alginate_fulvestrant_day-20_sample-12.tif	widefield_bioreactor_MCF7_mono-HDF_alginate_DMSO-docetaxel-fulvestrant_day-20.zip	figshare	doi:10.6084/m9.figshare.c.3727411	https://doi.org/10.6084/m9.figshare.c.3727411	BR-alginate	Alginate	breast	MCF7 (HTB-22)	Faslodex	widefield
MCF7	Analytical methods	widefield_bioreactor_MCF7_HDF_alginate_fulvestrant_day-20_sample-13.tif	widefield_bioreactor_MCF7_mono-HDF_alginate_DMSO-docetaxel-fulvestrant_day-20.zip	figshare	doi:10.6084/m9.figshare.c.3727411	https://doi.org/10.6084/m9.figshare.c.3727411	BR-alginate	Alginate	breast	MCF7 (HTB-22)	Faslodex	widefield
MCF7	Analytical methods	widefield_bioreactor_MCF7_HDF_alginate_fulvestrant_day-20_sample-14.tif	widefield_bioreactor_MCF7_mono-HDF_alginate_DMSO-docetaxel-fulvestrant_day-20.zip	figshare	doi:10.6084/m9.figshare.c.3727411	https://doi.org/10.6084/m9.figshare.c.3727411	BR-alginate	Alginate	breast	MCF7 (HTB-22)	Faslodex	widefield
MCF7	Analytical methods	widefield_bioreactor_MCF7_HDF_alginate_fulvestrant_day-20_sample-15.tif	widefield_bioreactor_MCF7_mono-HDF_alginate_DMSO-docetaxel-fulvestrant_day-20.zip	figshare	doi:10.6084/m9.figshare.c.3727411	https://doi.org/10.6084/m9.figshare.c.3727411	BR-alginate	Alginate	breast	MCF7 (HTB-22)	Faslodex	widefield
MCF7	Analytical methods	widefield_bioreactor_MCF7_HDF_alginate_fulvestrant_day-20_sample-16.tif	widefield_bioreactor_MCF7_mono-HDF_alginate_DMSO-docetaxel-fulvestrant_day-20.zip	figshare	doi:10.6084/m9.figshare.c.3727411	https://doi.org/10.6084/m9.figshare.c.3727411	BR-alginate	Alginate	breast	MCF7 (HTB-22)	Faslodex	widefield
MCF7	Analytical methods	widefield_bioreactor_MCF7_HDF_alginate_fulvestrant_day-20_sample-17.tif	widefield_bioreactor_MCF7_mono-HDF_alginate_DMSO-docetaxel-fulvestrant_day-20.zip	figshare	doi:10.6084/m9.figshare.c.3727411	https://doi.org/10.6084/m9.figshare.c.3727411	BR-alginate	Alginate	breast	MCF7 (HTB-22)	Faslodex	widefield
MCF7	Analytical methods	bioreactor_MCF7_mono_alginate_DMSO_day-20_sample-2.ome.tif	bioreactor_MCF7_mono_alginate_DMSO_day-20.zip	figshare	doi:10.6084/m9.figshare.c.3727411	https://doi.org/10.6084/m9.figshare.c.3727411	BR-alginate	Alginate	breast	MCF7 (HTB-22)		confocal stack
MCF7	Analytical methods	bioreactor_MCF7_mono_alginate_DMSO_day-20_sample-3.ome.tif	bioreactor_MCF7_mono_alginate_DMSO_day-20.zip	figshare	doi:10.6084/m9.figshare.c.3727411	https://doi.org/10.6084/m9.figshare.c.3727411	BR-alginate	Alginate	breast	MCF7 (HTB-22)		confocal stack
MCF7	Analytical methods	bioreactor_MCF7_mono_alginate_DMSO_day-20_sample-4.ome.tif	bioreactor_MCF7_mono_alginate_DMSO_day-20.zip	figshare	doi:10.6084/m9.figshare.c.3727411	https://doi.org/10.6084/m9.figshare.c.3727411	BR-alginate	Alginate	breast	MCF7 (HTB-22)		confocal stack
MCF7	Analytical methods	bioreactor_MCF7_mono_alginate_DMSO_day-20_sample-5.ome.tif	bioreactor_MCF7_mono_alginate_DMSO_day-20.zip	figshare	doi:10.6084/m9.figshare.c.3727411	https://doi.org/10.6084/m9.figshare.c.3727411	BR-alginate	Alginate	breast	MCF7 (HTB-22)		confocal stack
MCF7	Analytical methods	bioreactor_MCF7_mono_alginate_DMSO_day-20_sample-6.ome.tif	bioreactor_MCF7_mono_alginate_DMSO_day-20.zip	figshare	doi:10.6084/m9.figshare.c.3727411	https://doi.org/10.6084/m9.figshare.c.3727411	BR-alginate	Alginate	breast	MCF7 (HTB-22)		confocal stack
MCF7	Analytical methods	bioreactor_MCF7_mono_alginate_DMSO_day-20_sample-7.ome.tif	bioreactor_MCF7_mono_alginate_DMSO_day-20.zip	figshare	doi:10.6084/m9.figshare.c.3727411	https://doi.org/10.6084/m9.figshare.c.3727411	BR-alginate	Alginate	breast	MCF7 (HTB-22)		confocal stack
MCF7	Analytical methods	bioreactor_MCF7_mono_alginate_DMSO_day-20_sample-8.ome.tif	bioreactor_MCF7_mono_alginate_DMSO_day-20.zip	figshare	doi:10.6084/m9.figshare.c.3727411	https://doi.org/10.6084/m9.figshare.c.3727411	BR-alginate	Alginate	breast	MCF7 (HTB-22)		confocal stack
MCF7	Analytical methods	bioreactor_MCF7_mono_alginate_DMSO_day-20_sample-9.ome.tif	bioreactor_MCF7_mono_alginate_DMSO_day-20.zip	figshare	doi:10.6084/m9.figshare.c.3727411	https://doi.org/10.6084/m9.figshare.c.3727411	BR-alginate	Alginate	breast	MCF7 (HTB-22)		confocal stack
MCF7	Analytical methods	bioreactor_MCF7_mono_alginate_DMSO_day-20_sample-10.ome.tif	bioreactor_MCF7_mono_alginate_DMSO_day-20.zip	figshare	doi:10.6084/m9.figshare.c.3727411	https://doi.org/10.6084/m9.figshare.c.3727411	BR-alginate	Alginate	breast	MCF7 (HTB-22)		confocal stack
MCF7	Analytical methods	bioreactor_MCF7_mono_alginate_DMSO_day-20_sample-11.ome.tif	bioreactor_MCF7_mono_alginate_DMSO_day-20.zip	figshare	doi:10.6084/m9.figshare.c.3727411	https://doi.org/10.6084/m9.figshare.c.3727411	BR-alginate	Alginate	breast	MCF7 (HTB-22)		confocal stack
MCF7	Analytical methods	bioreactor_MCF7_mono_alginate_DMSO_day-20_sample-12.ome.tif	bioreactor_MCF7_mono_alginate_DMSO_day-20.zip	figshare	doi:10.6084/m9.figshare.c.3727411	https://doi.org/10.6084/m9.figshare.c.3727411	BR-alginate	Alginate	breast	MCF7 (HTB-22)		confocal stack
MCF7	Analytical methods	bioreactor_MCF7_mono_alginate_docetaxel_day-20_sample-3.ome.tif	bioreactor_MCF7_mono_alginate_docetaxel_day-20.zip	figshare	doi:10.6084/m9.figshare.c.3727411	https://doi.org/10.6084/m9.figshare.c.3727411	BR-alginate	Alginate	breast	MCF7 (HTB-22)	Docetaxel	confocal stack
MCF7	Analytical methods	bioreactor_MCF7_mono_alginate_docetaxel_day-20_sample-4.ome.tif	bioreactor_MCF7_mono_alginate_docetaxel_day-20.zip	figshare	doi:10.6084/m9.figshare.c.3727411	https://doi.org/10.6084/m9.figshare.c.3727411	BR-alginate	Alginate	breast	MCF7 (HTB-22)	Docetaxel	confocal stack
MCF7	Analytical methods	bioreactor_MCF7_mono_alginate_docetaxel_day-20_sample-5.ome.tif	bioreactor_MCF7_mono_alginate_docetaxel_day-20.zip	figshare	doi:10.6084/m9.figshare.c.3727411	https://doi.org/10.6084/m9.figshare.c.3727411	BR-alginate	Alginate	breast	MCF7 (HTB-22)	Docetaxel	confocal stack
MCF7	Analytical methods	bioreactor_MCF7_mono_alginate_docetaxel_day-20_sample-6.ome.tif	bioreactor_MCF7_mono_alginate_docetaxel_day-20.zip	figshare	doi:10.6084/m9.figshare.c.3727411	https://doi.org/10.6084/m9.figshare.c.3727411	BR-alginate	Alginate	breast	MCF7 (HTB-22)	Docetaxel	confocal stack
MCF7	Analytical methods	bioreactor_MCF7_mono_alginate_docetaxel_day-20_sample-7.ome.tif	bioreactor_MCF7_mono_alginate_docetaxel_day-20.zip	figshare	doi:10.6084/m9.figshare.c.3727411	https://doi.org/10.6084/m9.figshare.c.3727411	BR-alginate	Alginate	breast	MCF7 (HTB-22)	Docetaxel	confocal stack
MCF7	Analytical methods	bioreactor_MCF7_mono_alginate_docetaxel_day-20_sample-8.ome.tif	bioreactor_MCF7_mono_alginate_docetaxel_day-20.zip	figshare	doi:10.6084/m9.figshare.c.3727411	https://doi.org/10.6084/m9.figshare.c.3727411	BR-alginate	Alginate	breast	MCF7 (HTB-22)	Docetaxel	confocal stack
MCF7	Analytical methods	bioreactor_MCF7_mono_alginate_docetaxel_day-20_sample-9.ome.tif	bioreactor_MCF7_mono_alginate_docetaxel_day-20.zip	figshare	doi:10.6084/m9.figshare.c.3727411	https://doi.org/10.6084/m9.figshare.c.3727411	BR-alginate	Alginate	breast	MCF7 (HTB-22)	Docetaxel	confocal stack
MCF7	Analytical methods	bioreactor_MCF7_mono_alginate_docetaxel_day-20_sample-10.ome.tif	bioreactor_MCF7_mono_alginate_docetaxel_day-20.zip	figshare	doi:10.6084/m9.figshare.c.3727411	https://doi.org/10.6084/m9.figshare.c.3727411	BR-alginate	Alginate	breast	MCF7 (HTB-22)	Docetaxel	confocal stack
MCF7	Analytical methods	bioreactor_MCF7_mono_alginate_docetaxel_day-20_sample-12.ome.tif	bioreactor_MCF7_mono_alginate_docetaxel_day-20.zip	figshare	doi:10.6084/m9.figshare.c.3727411	https://doi.org/10.6084/m9.figshare.c.3727411	BR-alginate	Alginate	breast	MCF7 (HTB-22)	Docetaxel	confocal stack
MCF7	Analytical methods	bioreactor_MCF7_mono_alginate_docetaxel_day-20_sample-13.ome.tif	bioreactor_MCF7_mono_alginate_docetaxel_day-20.zip	figshare	doi:10.6084/m9.figshare.c.3727411	https://doi.org/10.6084/m9.figshare.c.3727411	BR-alginate	Alginate	breast	MCF7 (HTB-22)	Docetaxel	confocal stack
MCF7	Analytical methods	bioreactor_MCF7_mono_alginate_fulvestrant_day-20_sample-1.tif	bioreactor_MCF7_mono_alginate_fulvestrant_day-20.zip	figshare	doi:10.6084/m9.figshare.c.3727411	https://doi.org/10.6084/m9.figshare.c.3727411	BR-alginate	Alginate	breast	MCF7 (HTB-22)	Faslodex	confocal stack
MCF7	Analytical methods	bioreactor_MCF7_mono_alginate_fulvestrant_day-20_sample-2.tif	bioreactor_MCF7_mono_alginate_fulvestrant_day-20.zip	figshare	doi:10.6084/m9.figshare.c.3727411	https://doi.org/10.6084/m9.figshare.c.3727411	BR-alginate	Alginate	breast	MCF7 (HTB-22)	Faslodex	confocal stack
MCF7	Analytical methods	bioreactor_MCF7_mono_alginate_fulvestrant_day-20_sample-3.tif	bioreactor_MCF7_mono_alginate_fulvestrant_day-20.zip	figshare	doi:10.6084/m9.figshare.c.3727411	https://doi.org/10.6084/m9.figshare.c.3727411	BR-alginate	Alginate	breast	MCF7 (HTB-22)	Faslodex	confocal stack
MCF7	Analytical methods	bioreactor_MCF7_mono_alginate_fulvestrant_day-20_sample-4.tif	bioreactor_MCF7_mono_alginate_fulvestrant_day-20.zip	figshare	doi:10.6084/m9.figshare.c.3727411	https://doi.org/10.6084/m9.figshare.c.3727411	BR-alginate	Alginate	breast	MCF7 (HTB-22)	Faslodex	confocal stack
MCF7	Analytical methods	bioreactor_MCF7_mono_alginate_fulvestrant_day-20_sample-5.ome.tif	bioreactor_MCF7_mono_alginate_fulvestrant_day-20.zip	figshare	doi:10.6084/m9.figshare.c.3727411	https://doi.org/10.6084/m9.figshare.c.3727411	BR-alginate	Alginate	breast	MCF7 (HTB-22)	Faslodex	confocal stack
MCF7	Analytical methods	bioreactor_MCF7_mono_alginate_fulvestrant_day-20_sample-6.ome.tif	bioreactor_MCF7_mono_alginate_fulvestrant_day-20.zip	figshare	doi:10.6084/m9.figshare.c.3727411	https://doi.org/10.6084/m9.figshare.c.3727411	BR-alginate	Alginate	breast	MCF7 (HTB-22)	Faslodex	confocal stack
MCF7	Analytical methods	bioreactor_MCF7_mono_alginate_fulvestrant_day-20_sample-7.ome.tif	bioreactor_MCF7_mono_alginate_fulvestrant_day-20.zip	figshare	doi:10.6084/m9.figshare.c.3727411	https://doi.org/10.6084/m9.figshare.c.3727411	BR-alginate	Alginate	breast	MCF7 (HTB-22)	Faslodex	confocal stack
MCF7	Analytical methods	bioreactor_MCF7_mono_alginate_fulvestrant_day-20_sample-8.ome.tif	bioreactor_MCF7_mono_alginate_fulvestrant_day-20.zip	figshare	doi:10.6084/m9.figshare.c.3727411	https://doi.org/10.6084/m9.figshare.c.3727411	BR-alginate	Alginate	breast	MCF7 (HTB-22)	Faslodex	confocal stack
MCF7	Analytical methods	bioreactor_MCF7_mono_alginate_fulvestrant_day-20_sample-9.ome.tif	bioreactor_MCF7_mono_alginate_fulvestrant_day-20.zip	figshare	doi:10.6084/m9.figshare.c.3727411	https://doi.org/10.6084/m9.figshare.c.3727411	BR-alginate	Alginate	breast	MCF7 (HTB-22)	Faslodex	confocal stack
MCF7	Analytical methods	bioreactor_MCF7_mono_alginate_fulvestrant_day-20_sample-10.ome.tif	bioreactor_MCF7_mono_alginate_fulvestrant_day-20.zip	figshare	doi:10.6084/m9.figshare.c.3727411	https://doi.org/10.6084/m9.figshare.c.3727411	BR-alginate	Alginate	breast	MCF7 (HTB-22)	Faslodex	confocal stack
MCF7	Analytical methods	bioreactor_MCF7_mono_alginate_fulvestrant_day-20_sample-11.ome.tif	bioreactor_MCF7_mono_alginate_fulvestrant_day-20.zip	figshare	doi:10.6084/m9.figshare.c.3727411	https://doi.org/10.6084/m9.figshare.c.3727411	BR-alginate	Alginate	breast	MCF7 (HTB-22)	Faslodex	confocal stack
MCF7	Analytical methods	bioreactor_MCF7_HDF_alginate_DMSO_day-20_sample-1.ome.tif	bioreactor_MCF7_HDF_alginate_DMSO_day-20.zip	figshare	doi:10.6084/m9.figshare.c.3727411	https://doi.org/10.6084/m9.figshare.c.3727411	BR-alginate	Alginate	breast	MCF7 (HTB-22)		confocal stack
MCF7	Analytical methods	bioreactor_MCF7_HDF_alginate_DMSO_day-20_sample-2.ome.tif	bioreactor_MCF7_HDF_alginate_DMSO_day-20.zip	figshare	doi:10.6084/m9.figshare.c.3727411	https://doi.org/10.6084/m9.figshare.c.3727411	BR-alginate	Alginate	breast	MCF7 (HTB-22)		confocal stack
MCF7	Analytical methods	bioreactor_MCF7_HDF_alginate_DMSO_day-20_sample-3.ome.tif	bioreactor_MCF7_HDF_alginate_DMSO_day-20.zip	figshare	doi:10.6084/m9.figshare.c.3727411	https://doi.org/10.6084/m9.figshare.c.3727411	BR-alginate	Alginate	breast	MCF7 (HTB-22)		confocal stack
MCF7	Analytical methods	bioreactor_MCF7_HDF_alginate_DMSO_day-20_sample-4.ome.tif	bioreactor_MCF7_HDF_alginate_DMSO_day-20.zip	figshare	doi:10.6084/m9.figshare.c.3727411	https://doi.org/10.6084/m9.figshare.c.3727411	BR-alginate	Alginate	breast	MCF7 (HTB-22)		confocal stack
MCF7	Analytical methods	bioreactor_MCF7_HDF_alginate_DMSO_day-20_sample-5.ome.tif	bioreactor_MCF7_HDF_alginate_DMSO_day-20.zip	figshare	doi:10.6084/m9.figshare.c.3727411	https://doi.org/10.6084/m9.figshare.c.3727411	BR-alginate	Alginate	breast	MCF7 (HTB-22)		confocal stack
MCF7	Analytical methods	bioreactor_MCF7_HDF_alginate_DMSO_day-20_sample-6.ome.tif	bioreactor_MCF7_HDF_alginate_DMSO_day-20.zip	figshare	doi:10.6084/m9.figshare.c.3727411	https://doi.org/10.6084/m9.figshare.c.3727411	BR-alginate	Alginate	breast	MCF7 (HTB-22)		confocal stack
MCF7	Analytical methods	bioreactor_MCF7_HDF_alginate_DMSO_day-20_sample-7.ome.tif	bioreactor_MCF7_HDF_alginate_DMSO_day-20.zip	figshare	doi:10.6084/m9.figshare.c.3727411	https://doi.org/10.6084/m9.figshare.c.3727411	BR-alginate	Alginate	breast	MCF7 (HTB-22)		confocal stack
MCF7	Analytical methods	bioreactor_MCF7_HDF_alginate_DMSO_day-20_sample-8.ome.tif	bioreactor_MCF7_HDF_alginate_DMSO_day-20.zip	figshare	doi:10.6084/m9.figshare.c.3727411	https://doi.org/10.6084/m9.figshare.c.3727411	BR-alginate	Alginate	breast	MCF7 (HTB-22)		confocal stack
MCF7	Analytical methods	bioreactor_MCF7_HDF_alginate_DMSO_day-20_sample-9.ome.tif	bioreactor_MCF7_HDF_alginate_DMSO_day-20.zip	figshare	doi:10.6084/m9.figshare.c.3727411	https://doi.org/10.6084/m9.figshare.c.3727411	BR-alginate	Alginate	breast	MCF7 (HTB-22)		confocal stack
MCF7	Analytical methods	bioreactor_MCF7_HDF_alginate_DMSO_day-20_sample-10.ome.tif	bioreactor_MCF7_HDF_alginate_DMSO_day-20.zip	figshare	doi:10.6084/m9.figshare.c.3727411	https://doi.org/10.6084/m9.figshare.c.3727411	BR-alginate	Alginate	breast	MCF7 (HTB-22)		confocal stack
MCF7	Analytical methods	bioreactor_MCF7_HDF_alginate_DMSO_day-20_sample-11.ome.tif	bioreactor_MCF7_HDF_alginate_DMSO_day-20.zip	figshare	doi:10.6084/m9.figshare.c.3727411	https://doi.org/10.6084/m9.figshare.c.3727411	BR-alginate	Alginate	breast	MCF7 (HTB-22)		confocal stack
MCF7	Analytical methods	bioreactor_MCF7_HDF_alginate_DMSO_day-20_sample-12.ome.tif	bioreactor_MCF7_HDF_alginate_DMSO_day-20.zip	figshare	doi:10.6084/m9.figshare.c.3727411	https://doi.org/10.6084/m9.figshare.c.3727411	BR-alginate	Alginate	breast	MCF7 (HTB-22)		confocal stack
MCF7	Analytical methods	bioreactor_MCF7_HDF_alginate_DMSO_day-20_sample-13.ome.tif	bioreactor_MCF7_HDF_alginate_DMSO_day-20.zip	figshare	doi:10.6084/m9.figshare.c.3727411	https://doi.org/10.6084/m9.figshare.c.3727411	BR-alginate	Alginate	breast	MCF7 (HTB-22)		confocal stack
MCF7	Analytical methods	bioreactor_MCF7_HDF_alginate_DMSO_day-20_sample-14.ome.tif	bioreactor_MCF7_HDF_alginate_DMSO_day-20.zip	figshare	doi:10.6084/m9.figshare.c.3727411	https://doi.org/10.6084/m9.figshare.c.3727411	BR-alginate	Alginate	breast	MCF7 (HTB-22)		confocal stack
MCF7	Analytical methods	bioreactor_MCF7_HDF_alginate_docetaxel_day-20_sample-1.ome.tif	bioreactor_MCF7_HDF_alginate_docetaxel_day-20.zip	figshare	doi:10.6084/m9.figshare.c.3727411	https://doi.org/10.6084/m9.figshare.c.3727411	BR-alginate	Alginate	breast	MCF7 (HTB-22)	Docetaxel	confocal stack
MCF7	Analytical methods	bioreactor_MCF7_HDF_alginate_docetaxel_day-20_sample-2.ome.tif	bioreactor_MCF7_HDF_alginate_docetaxel_day-20.zip	figshare	doi:10.6084/m9.figshare.c.3727411	https://doi.org/10.6084/m9.figshare.c.3727411	BR-alginate	Alginate	breast	MCF7 (HTB-22)	Docetaxel	confocal stack
MCF7	Analytical methods	bioreactor_MCF7_HDF_alginate_docetaxel_day-20_sample-3.ome.tif	bioreactor_MCF7_HDF_alginate_docetaxel_day-20.zip	figshare	doi:10.6084/m9.figshare.c.3727411	https://doi.org/10.6084/m9.figshare.c.3727411	BR-alginate	Alginate	breast	MCF7 (HTB-22)	Docetaxel	confocal stack
MCF7	Analytical methods	bioreactor_MCF7_HDF_alginate_docetaxel_day-20_sample-4.ome.tif	bioreactor_MCF7_HDF_alginate_docetaxel_day-20.zip	figshare	doi:10.6084/m9.figshare.c.3727411	https://doi.org/10.6084/m9.figshare.c.3727411	BR-alginate	Alginate	breast	MCF7 (HTB-22)	Docetaxel	confocal stack
MCF7	Analytical methods	bioreactor_MCF7_HDF_alginate_docetaxel_day-20_sample-5.ome.tif	bioreactor_MCF7_HDF_alginate_docetaxel_day-20.zip	figshare	doi:10.6084/m9.figshare.c.3727411	https://doi.org/10.6084/m9.figshare.c.3727411	BR-alginate	Alginate	breast	MCF7 (HTB-22)	Docetaxel	confocal stack
MCF7	Analytical methods	bioreactor_MCF7_HDF_alginate_docetaxel_day-20_sample-6.ome.tif	bioreactor_MCF7_HDF_alginate_docetaxel_day-20.zip	figshare	doi:10.6084/m9.figshare.c.3727411	https://doi.org/10.6084/m9.figshare.c.3727411	BR-alginate	Alginate	breast	MCF7 (HTB-22)	Docetaxel	confocal stack
MCF7	Analytical methods	bioreactor_MCF7_HDF_alginate_docetaxel_day-20_sample-7.ome.tif	bioreactor_MCF7_HDF_alginate_docetaxel_day-20.zip	figshare	doi:10.6084/m9.figshare.c.3727411	https://doi.org/10.6084/m9.figshare.c.3727411	BR-alginate	Alginate	breast	MCF7 (HTB-22)	Docetaxel	confocal stack
MCF7	Analytical methods	bioreactor_MCF7_HDF_alginate_docetaxel_day-20_sample-8.ome.tif	bioreactor_MCF7_HDF_alginate_docetaxel_day-20.zip	figshare	doi:10.6084/m9.figshare.c.3727411	https://doi.org/10.6084/m9.figshare.c.3727411	BR-alginate	Alginate	breast	MCF7 (HTB-22)	Docetaxel	confocal stack
MCF7	Analytical methods	bioreactor_MCF7_HDF_alginate_docetaxel_day-20_sample-9.ome.tif	bioreactor_MCF7_HDF_alginate_docetaxel_day-20.zip	figshare	doi:10.6084/m9.figshare.c.3727411	https://doi.org/10.6084/m9.figshare.c.3727411	BR-alginate	Alginate	breast	MCF7 (HTB-22)	Docetaxel	confocal stack
MCF7	Analytical methods	bioreactor_MCF7_HDF_alginate_docetaxel_day-20_sample-10.ome.tif	bioreactor_MCF7_HDF_alginate_docetaxel_day-20.zip	figshare	doi:10.6084/m9.figshare.c.3727411	https://doi.org/10.6084/m9.figshare.c.3727411	BR-alginate	Alginate	breast	MCF7 (HTB-22)	Docetaxel	confocal stack
MCF7	Analytical methods	bioreactor_MCF7_HDF_alginate_docetaxel_day-20_sample-11.ome.tif	bioreactor_MCF7_HDF_alginate_docetaxel_day-20.zip	figshare	doi:10.6084/m9.figshare.c.3727411	https://doi.org/10.6084/m9.figshare.c.3727411	BR-alginate	Alginate	breast	MCF7 (HTB-22)	Docetaxel	confocal stack
MCF7	Analytical methods	bioreactor_MCF7_HDF_alginate_docetaxel_day-20_sample-12.ome.tif	bioreactor_MCF7_HDF_alginate_docetaxel_day-20.zip	figshare	doi:10.6084/m9.figshare.c.3727411	https://doi.org/10.6084/m9.figshare.c.3727411	BR-alginate	Alginate	breast	MCF7 (HTB-22)	Docetaxel	confocal stack
MCF7	Analytical methods	bioreactor_MCF7_HDF_alginate_fulvestrant_day-20_sample-1.ome.tif	bioreactor_MCF7_HDF_alginate_fulvestrant_day-20.zip	figshare	doi:10.6084/m9.figshare.c.3727411	https://doi.org/10.6084/m9.figshare.c.3727411	BR-alginate	Alginate	breast	MCF7 (HTB-22)	Faslodex	confocal stack
MCF7	Analytical methods	bioreactor_MCF7_HDF_alginate_fulvestrant_day-20_sample-2.ome.tif	bioreactor_MCF7_HDF_alginate_fulvestrant_day-20.zip	figshare	doi:10.6084/m9.figshare.c.3727411	https://doi.org/10.6084/m9.figshare.c.3727411	BR-alginate	Alginate	breast	MCF7 (HTB-22)	Faslodex	confocal stack
MCF7	Analytical methods	bioreactor_MCF7_HDF_alginate_fulvestrant_day-20_sample-3.ome.tif	bioreactor_MCF7_HDF_alginate_fulvestrant_day-20.zip	figshare	doi:10.6084/m9.figshare.c.3727411	https://doi.org/10.6084/m9.figshare.c.3727411	BR-alginate	Alginate	breast	MCF7 (HTB-22)	Faslodex	confocal stack
MCF7	Analytical methods	bioreactor_MCF7_HDF_alginate_fulvestrant_day-20_sample-4.ome.tif	bioreactor_MCF7_HDF_alginate_fulvestrant_day-20.zip	figshare	doi:10.6084/m9.figshare.c.3727411	https://doi.org/10.6084/m9.figshare.c.3727411	BR-alginate	Alginate	breast	MCF7 (HTB-22)	Faslodex	confocal stack
MCF7	Analytical methods	bioreactor_MCF7_HDF_alginate_fulvestrant_day-20_sample-5.ome.tif	bioreactor_MCF7_HDF_alginate_fulvestrant_day-20.zip	figshare	doi:10.6084/m9.figshare.c.3727411	https://doi.org/10.6084/m9.figshare.c.3727411	BR-alginate	Alginate	breast	MCF7 (HTB-22)	Faslodex	confocal stack
MCF7	Analytical methods	bioreactor_MCF7_HDF_alginate_fulvestrant_day-20_sample-6.ome.tif	bioreactor_MCF7_HDF_alginate_fulvestrant_day-20.zip	figshare	doi:10.6084/m9.figshare.c.3727411	https://doi.org/10.6084/m9.figshare.c.3727411	BR-alginate	Alginate	breast	MCF7 (HTB-22)	Faslodex	confocal stack
MCF7	Analytical methods	bioreactor_MCF7_HDF_alginate_fulvestrant_day-20_sample-7.ome.tif	bioreactor_MCF7_HDF_alginate_fulvestrant_day-20.zip	figshare	doi:10.6084/m9.figshare.c.3727411	https://doi.org/10.6084/m9.figshare.c.3727411	BR-alginate	Alginate	breast	MCF7 (HTB-22)	Faslodex	confocal stack
MCF7	Analytical methods	bioreactor_MCF7_HDF_alginate_fulvestrant_day-20_sample-8.ome.tif	bioreactor_MCF7_HDF_alginate_fulvestrant_day-20.zip	figshare	doi:10.6084/m9.figshare.c.3727411	https://doi.org/10.6084/m9.figshare.c.3727411	BR-alginate	Alginate	breast	MCF7 (HTB-22)	Faslodex	confocal stack
MCF7	Analytical methods	bioreactor_MCF7_HDF_alginate_fulvestrant_day-20_sample-9.ome.tif	bioreactor_MCF7_HDF_alginate_fulvestrant_day-20.zip	figshare	doi:10.6084/m9.figshare.c.3727411	https://doi.org/10.6084/m9.figshare.c.3727411	BR-alginate	Alginate	breast	MCF7 (HTB-22)	Faslodex	confocal stack
MCF7	Analytical methods	bioreactor_MCF7_HDF_alginate_fulvestrant_day-20_sample-10.ome.tif	bioreactor_MCF7_HDF_alginate_fulvestrant_day-20.zip	figshare	doi:10.6084/m9.figshare.c.3727411	https://doi.org/10.6084/m9.figshare.c.3727411	BR-alginate	Alginate	breast	MCF7 (HTB-22)	Faslodex	confocal stack
MCF7	Analytical methods	bioreactor_MCF7_HDF_alginate_fulvestrant_day-20_sample-11.ome.tif	bioreactor_MCF7_HDF_alginate_fulvestrant_day-20.zip	figshare	doi:10.6084/m9.figshare.c.3727411	https://doi.org/10.6084/m9.figshare.c.3727411	BR-alginate	Alginate	breast	MCF7 (HTB-22)	Faslodex	confocal stack
MCF7	Analytical methods	bioreactor_MCF7_HDF_alginate_fulvestrant_day-20_sample-12.ome.tif	bioreactor_MCF7_HDF_alginate_fulvestrant_day-20.zip	figshare	doi:10.6084/m9.figshare.c.3727411	https://doi.org/10.6084/m9.figshare.c.3727411	BR-alginate	Alginate	breast	MCF7 (HTB-22)	Faslodex	confocal stack
NCI	Analytical methods	bioreactor_NCI_mono_alginate_DMSO_day-15_20x_sample-67.ome.tif	bioreactor_NCI_mono_alginate_DMSO_day-15.zip	figshare	doi:10.6084/m9.figshare.c.3727411	https://doi.org/10.6084/m9.figshare.c.3727411	BR-alginate	Alginate	lung	NCI-H1437		confocal stack
NCI	Analytical methods	bioreactor_NCI_mono_alginate_DMSO_day-15_20x_sample-68.ome.tif	bioreactor_NCI_mono_alginate_DMSO_day-15.zip	figshare	doi:10.6084/m9.figshare.c.3727411	https://doi.org/10.6084/m9.figshare.c.3727411	BR-alginate	Alginate	lung	NCI-H1437		confocal stack
NCI	Analytical methods	bioreactor_NCI_mono_alginate_DMSO_day-15_10x_sample-69.ome.tif	bioreactor_NCI_mono_alginate_DMSO_day-15.zip	figshare	doi:10.6084/m9.figshare.c.3727411	https://doi.org/10.6084/m9.figshare.c.3727411	BR-alginate	Alginate	lung	NCI-H1437		confocal stack
NCI	Analytical methods	bioreactor_NCI_mono_alginate_DMSO_day-15_10x_sample-70.ome.tif	bioreactor_NCI_mono_alginate_DMSO_day-15.zip	figshare	doi:10.6084/m9.figshare.c.3727411	https://doi.org/10.6084/m9.figshare.c.3727411	BR-alginate	Alginate	lung	NCI-H1437		confocal stack
NCI	Analytical methods	bioreactor_NCI_mono_alginate_DMSO_day-15_10x_sample-71.ome.tif	bioreactor_NCI_mono_alginate_DMSO_day-15.zip	figshare	doi:10.6084/m9.figshare.c.3727411	https://doi.org/10.6084/m9.figshare.c.3727411	BR-alginate	Alginate	lung	NCI-H1437		confocal stack
NCI	Analytical methods	bioreactor_NCI_mono_alginate_DMSO_day-15_10x_sample-72.ome.tif	bioreactor_NCI_mono_alginate_DMSO_day-15.zip	figshare	doi:10.6084/m9.figshare.c.3727411	https://doi.org/10.6084/m9.figshare.c.3727411	BR-alginate	Alginate	lung	NCI-H1437		confocal stack
NCI	Analytical methods	bioreactor_NCI_NF_alginate_DMSO_day-15_10x_sample-47.ome.tif	bioreactor_NCI_NF_alginate_DMSO_day-15.zip	figshare	doi:10.6084/m9.figshare.c.3727411	https://doi.org/10.6084/m9.figshare.c.3727411	BR-alginate	Alginate	lung	NCI-H1437		confocal stack
NCI	Analytical methods	bioreactor_NCI_NF_alginate_DMSO_day-15_20x_sample-48.ome.tif	bioreactor_NCI_NF_alginate_DMSO_day-15.zip	figshare	doi:10.6084/m9.figshare.c.3727411	https://doi.org/10.6084/m9.figshare.c.3727411	BR-alginate	Alginate	lung	NCI-H1437		confocal stack
NCI	Analytical methods	bioreactor_NCI_NF_alginate_DMSO_day-15_10x_sample-49.ome.tif	bioreactor_NCI_NF_alginate_DMSO_day-15.zip	figshare	doi:10.6084/m9.figshare.c.3727411	https://doi.org/10.6084/m9.figshare.c.3727411	BR-alginate	Alginate	lung	NCI-H1437		confocal stack
NCI	Analytical methods	bioreactor_NCI_NF_alginate_DMSO_day-15_10x_sample-50.ome.tif	bioreactor_NCI_NF_alginate_DMSO_day-15.zip	figshare	doi:10.6084/m9.figshare.c.3727411	https://doi.org/10.6084/m9.figshare.c.3727411	BR-alginate	Alginate	lung	NCI-H1437		confocal stack
NCI	Analytical methods	bioreactor_NCI_NF_alginate_DMSO_day-15_10x_sample-54.ome.tif	bioreactor_NCI_NF_alginate_DMSO_day-15.zip	figshare	doi:10.6084/m9.figshare.c.3727411	https://doi.org/10.6084/m9.figshare.c.3727411	BR-alginate	Alginate	lung	NCI-H1437		confocal stack
NCI	Analytical methods	bioreactor_NCI_NF_alginate_DMSO_day-15_20x_sample-55.ome.tif	bioreactor_NCI_NF_alginate_DMSO_day-15.zip	figshare	doi:10.6084/m9.figshare.c.3727411	https://doi.org/10.6084/m9.figshare.c.3727411	BR-alginate	Alginate	lung	NCI-H1437		confocal stack
NCI	Analytical methods	bioreactor_NCI_CAF_alginate_DMSO_day-15_10x_sample-10.ome.tif	bioreactor_NCI_CAF_alginate_DMSO_day-15.zip	figshare	doi:10.6084/m9.figshare.c.3727411	https://doi.org/10.6084/m9.figshare.c.3727411	BR-alginate	Alginate	lung	NCI-H1437		confocal stack
NCI	Analytical methods	bioreactor_NCI_CAF_alginate_DMSO_day-15_20x_sample-11.ome.tif	bioreactor_NCI_CAF_alginate_DMSO_day-15.zip	figshare	doi:10.6084/m9.figshare.c.3727411	https://doi.org/10.6084/m9.figshare.c.3727411	BR-alginate	Alginate	lung	NCI-H1437		confocal stack
NCI	Analytical methods	bioreactor_NCI_CAF_alginate_DMSO_day-15_10x_sample-12.ome.tif	bioreactor_NCI_CAF_alginate_DMSO_day-15.zip	figshare	doi:10.6084/m9.figshare.c.3727411	https://doi.org/10.6084/m9.figshare.c.3727411	BR-alginate	Alginate	lung	NCI-H1437		confocal stack
NCI	Analytical methods	bioreactor_NCI_CAF_alginate_DMSO_day-15_10x_sample-13.ome.tif	bioreactor_NCI_CAF_alginate_DMSO_day-15.zip	figshare	doi:10.6084/m9.figshare.c.3727411	https://doi.org/10.6084/m9.figshare.c.3727411	BR-alginate	Alginate	lung	NCI-H1437		confocal stack
NCI	Analytical methods	bioreactor_NCI_CAF_alginate_DMSO_day-15_10x_sample-14.ome.tif	bioreactor_NCI_CAF_alginate_DMSO_day-15.zip	figshare	doi:10.6084/m9.figshare.c.3727411	https://doi.org/10.6084/m9.figshare.c.3727411	BR-alginate	Alginate	lung	NCI-H1437		confocal stack
NCI	Analytical methods	bioreactor_NCI_CAF_alginate_DMSO_day-15_20x_sample-15.ome.tif	bioreactor_NCI_CAF_alginate_DMSO_day-15.zip	figshare	doi:10.6084/m9.figshare.c.3727411	https://doi.org/10.6084/m9.figshare.c.3727411	BR-alginate	Alginate	lung	NCI-H1437		confocal stack
NCI	Analytical methods	bioreactor_NCI_HDF_alginate_DMSO_day-15_10x_sample-24.ome.tif	bioreactor_NCI_HDF_alginate_DMSO_day-15.zip	figshare	doi:10.6084/m9.figshare.c.3727411	https://doi.org/10.6084/m9.figshare.c.3727411	BR-alginate	Alginate	lung	NCI-H1437		confocal stack
NCI	Analytical methods	bioreactor_NCI_HDF_alginate_DMSO_day-15_10x_sample-25.ome.tif	bioreactor_NCI_HDF_alginate_DMSO_day-15.zip	figshare	doi:10.6084/m9.figshare.c.3727411	https://doi.org/10.6084/m9.figshare.c.3727411	BR-alginate	Alginate	lung	NCI-H1437		confocal stack
NCI	Analytical methods	bioreactor_NCI_HDF_alginate_DMSO_day-15_10x_sample-26.ome.tif	bioreactor_NCI_HDF_alginate_DMSO_day-15.zip	figshare	doi:10.6084/m9.figshare.c.3727411	https://doi.org/10.6084/m9.figshare.c.3727411	BR-alginate	Alginate	lung	NCI-H1437		confocal stack
NCI	Analytical methods	bioreactor_NCI_HDF_alginate_DMSO_day-15_10x_sample-27.ome.tif	bioreactor_NCI_HDF_alginate_DMSO_day-15.zip	figshare	doi:10.6084/m9.figshare.c.3727411	https://doi.org/10.6084/m9.figshare.c.3727411	BR-alginate	Alginate	lung	NCI-H1437		confocal stack
NCI	Analytical methods	bioreactor_NCI_HDF_alginate_DMSO_day-15_10x_sample-28.ome.tif	bioreactor_NCI_HDF_alginate_DMSO_day-15.zip	figshare	doi:10.6084/m9.figshare.c.3727411	https://doi.org/10.6084/m9.figshare.c.3727411	BR-alginate	Alginate	lung	NCI-H1437		confocal stack
NCI	Analytical methods	bioreactor_NCI_HDF_alginate_DMSO_day-15_10x_sample-29.ome.tif	bioreactor_NCI_HDF_alginate_DMSO_day-15.zip	figshare	doi:10.6084/m9.figshare.c.3727411	https://doi.org/10.6084/m9.figshare.c.3727411	BR-alginate	Alginate	lung	NCI-H1437		confocal stack
NCI	Analytical methods	bioreactor_NCI_HDF_alginate_DMSO_day-15_10x_sample-30.ome.tif	bioreactor_NCI_HDF_alginate_DMSO_day-15.zip	figshare	doi:10.6084/m9.figshare.c.3727411	https://doi.org/10.6084/m9.figshare.c.3727411	BR-alginate	Alginate	lung	NCI-H1437		confocal stack
NCI	Analytical methods	bioreactor_NCI_HDF_alginate_DMSO_day-15_20x_sample-37.ome.tif	bioreactor_NCI_HDF_alginate_DMSO_day-15.zip	figshare	doi:10.6084/m9.figshare.c.3727411	https://doi.org/10.6084/m9.figshare.c.3727411	BR-alginate	Alginate	lung	NCI-H1437		confocal stack
NCI	Analytical methods	bioreactor_NCI_HDF_alginate_DMSO_day-15_20x_sample-38.ome.tif	bioreactor_NCI_HDF_alginate_DMSO_day-15.zip	figshare	doi:10.6084/m9.figshare.c.3727411	https://doi.org/10.6084/m9.figshare.c.3727411	BR-alginate	Alginate	lung	NCI-H1437		confocal stack
NCI	Analytical methods	bioreactor_NCI_mono_alginate_docetaxel_day-15_20x_sample-56.ome.tif	bioreactor_NCI_mono_alginate_docetaxel_day-15.zip	figshare	doi:10.6084/m9.figshare.c.3727411	https://doi.org/10.6084/m9.figshare.c.3727411	BR-alginate	Alginate	lung	NCI-H1437	Docetaxel	confocal stack
NCI	Analytical methods	bioreactor_NCI_mono_alginate_docetaxel_day-15_20x_sample-57.ome.tif	bioreactor_NCI_mono_alginate_docetaxel_day-15.zip	figshare	doi:10.6084/m9.figshare.c.3727411	https://doi.org/10.6084/m9.figshare.c.3727411	BR-alginate	Alginate	lung	NCI-H1437	Docetaxel	confocal stack
NCI	Analytical methods	bioreactor_NCI_mono_alginate_docetaxel_day-15_10x_sample-58.ome.tif	bioreactor_NCI_mono_alginate_docetaxel_day-15.zip	figshare	doi:10.6084/m9.figshare.c.3727411	https://doi.org/10.6084/m9.figshare.c.3727411	BR-alginate	Alginate	lung	NCI-H1437	Docetaxel	confocal stack
NCI	Analytical methods	bioreactor_NCI_mono_alginate_docetaxel_day-15_10x_sample-59.ome.tif	bioreactor_NCI_mono_alginate_docetaxel_day-15.zip	figshare	doi:10.6084/m9.figshare.c.3727411	https://doi.org/10.6084/m9.figshare.c.3727411	BR-alginate	Alginate	lung	NCI-H1437	Docetaxel	confocal stack
NCI	Analytical methods	bioreactor_NCI_mono_alginate_docetaxel_day-15_10x_sample-60.ome.tif	bioreactor_NCI_mono_alginate_docetaxel_day-15.zip	figshare	doi:10.6084/m9.figshare.c.3727411	https://doi.org/10.6084/m9.figshare.c.3727411	BR-alginate	Alginate	lung	NCI-H1437	Docetaxel	confocal stack
NCI	Analytical methods	bioreactor_NCI_NF_alginate_docetaxel_day-15_10x_sample-39.ome.tif	bioreactor_NCI_NF_alginate_docetaxel_day-15.zip	figshare	doi:10.6084/m9.figshare.c.3727411	https://doi.org/10.6084/m9.figshare.c.3727411	BR-alginate	Alginate	lung	NCI-H1437	Docetaxel	confocal stack
NCI	Analytical methods	bioreactor_NCI_NF_alginate_docetaxel_day-15_20x_sample-40.ome.tif	bioreactor_NCI_NF_alginate_docetaxel_day-15.zip	figshare	doi:10.6084/m9.figshare.c.3727411	https://doi.org/10.6084/m9.figshare.c.3727411	BR-alginate	Alginate	lung	NCI-H1437	Docetaxel	confocal stack
NCI	Analytical methods	bioreactor_NCI_NF_alginate_docetaxel_day-15_10x_sample-41.ome.tif	bioreactor_NCI_NF_alginate_docetaxel_day-15.zip	figshare	doi:10.6084/m9.figshare.c.3727411	https://doi.org/10.6084/m9.figshare.c.3727411	BR-alginate	Alginate	lung	NCI-H1437	Docetaxel	confocal stack
NCI	Analytical methods	bioreactor_NCI_NF_alginate_docetaxel_day-15_10x_sample-42.ome.tif	bioreactor_NCI_NF_alginate_docetaxel_day-15.zip	figshare	doi:10.6084/m9.figshare.c.3727411	https://doi.org/10.6084/m9.figshare.c.3727411	BR-alginate	Alginate	lung	NCI-H1437	Docetaxel	confocal stack
NCI	Analytical methods	bioreactor_NCI_NF_alginate_docetaxel_day-15_20x_sample-43.ome.tif	bioreactor_NCI_NF_alginate_docetaxel_day-15.zip	figshare	doi:10.6084/m9.figshare.c.3727411	https://doi.org/10.6084/m9.figshare.c.3727411	BR-alginate	Alginate	lung	NCI-H1437	Docetaxel	confocal stack
NCI	Analytical methods	bioreactor_NCI_CAF_alginate_docetaxel_day-15_10x_sample-01.ome.tif	bioreactor_NCI_CAF_alginate_docetaxel_day-15.zip	figshare	doi:10.6084/m9.figshare.c.3727411	https://doi.org/10.6084/m9.figshare.c.3727411	BR-alginate	Alginate	lung	NCI-H1437	Docetaxel	confocal stack
NCI	Analytical methods	bioreactor_NCI_CAF_alginate_docetaxel_day-15_20x_sample-02.ome.tif	bioreactor_NCI_CAF_alginate_docetaxel_day-15.zip	figshare	doi:10.6084/m9.figshare.c.3727411	https://doi.org/10.6084/m9.figshare.c.3727411	BR-alginate	Alginate	lung	NCI-H1437	Docetaxel	confocal stack
NCI	Analytical methods	bioreactor_NCI_CAF_alginate_docetaxel_day-15_10x_sample-03.ome.tif	bioreactor_NCI_CAF_alginate_docetaxel_day-15.zip	figshare	doi:10.6084/m9.figshare.c.3727411	https://doi.org/10.6084/m9.figshare.c.3727411	BR-alginate	Alginate	lung	NCI-H1437	Docetaxel	confocal stack
NCI	Analytical methods	bioreactor_NCI_CAF_alginate_docetaxel_day-15_10x_sample-04.ome.tif	bioreactor_NCI_CAF_alginate_docetaxel_day-15.zip	figshare	doi:10.6084/m9.figshare.c.3727411	https://doi.org/10.6084/m9.figshare.c.3727411	BR-alginate	Alginate	lung	NCI-H1437	Docetaxel	confocal stack
NCI	Analytical methods	bioreactor_NCI_CAF_alginate_docetaxel_day-15_20x_sample-05.ome.tif	bioreactor_NCI_CAF_alginate_docetaxel_day-15.zip	figshare	doi:10.6084/m9.figshare.c.3727411	https://doi.org/10.6084/m9.figshare.c.3727411	BR-alginate	Alginate	lung	NCI-H1437	Docetaxel	confocal stack
NCI	Analytical methods	bioreactor_NCI_CAF_alginate_docetaxel_day-15_20x_sample-06.ome.tif	bioreactor_NCI_CAF_alginate_docetaxel_day-15.zip	figshare	doi:10.6084/m9.figshare.c.3727411	https://doi.org/10.6084/m9.figshare.c.3727411	BR-alginate	Alginate	lung	NCI-H1437	Docetaxel	confocal stack
NCI	Analytical methods	bioreactor_NCI_HDF_alginate_docetaxel_day-15_10x_sample-16.ome.tif	bioreactor_NCI_HDF_alginate_docetaxel_day-15.zip	figshare	doi:10.6084/m9.figshare.c.3727411	https://doi.org/10.6084/m9.figshare.c.3727411	BR-alginate	Alginate	lung	NCI-H1437	Docetaxel	confocal stack
NCI	Analytical methods	bioreactor_NCI_HDF_alginate_docetaxel_day-15_20x_sample-17.ome.tif	bioreactor_NCI_HDF_alginate_docetaxel_day-15.zip	figshare	doi:10.6084/m9.figshare.c.3727411	https://doi.org/10.6084/m9.figshare.c.3727411	BR-alginate	Alginate	lung	NCI-H1437	Docetaxel	confocal stack
NCI	Analytical methods	bioreactor_NCI_HDF_alginate_docetaxel_day-15_10x_sample-18.ome.tif	bioreactor_NCI_HDF_alginate_docetaxel_day-15.zip	figshare	doi:10.6084/m9.figshare.c.3727411	https://doi.org/10.6084/m9.figshare.c.3727411	BR-alginate	Alginate	lung	NCI-H1437	Docetaxel	confocal stack
NCI	Analytical methods	bioreactor_NCI_HDF_alginate_docetaxel_day-15_10x_sample-19.ome.tif	bioreactor_NCI_HDF_alginate_docetaxel_day-15.zip	figshare	doi:10.6084/m9.figshare.c.3727411	https://doi.org/10.6084/m9.figshare.c.3727411	BR-alginate	Alginate	lung	NCI-H1437	Docetaxel	confocal stack
NCI	Analytical methods	bioreactor_NCI_HDF_alginate_docetaxel_day-15_20x_sample-20.ome.tif	bioreactor_NCI_HDF_alginate_docetaxel_day-15.zip	figshare	doi:10.6084/m9.figshare.c.3727411	https://doi.org/10.6084/m9.figshare.c.3727411	BR-alginate	Alginate	lung	NCI-H1437	Docetaxel	confocal stack
NCI	Analytical methods	bioreactor_NCI_mono_alginate_GSK_day-15_20x_sample-61.ome.tif	bioreactor_NCI_mono_alginate_GSK_day-15.zip	figshare	doi:10.6084/m9.figshare.c.3727411	https://doi.org/10.6084/m9.figshare.c.3727411	BR-alginate	Alginate	lung	NCI-H1437	GSK1059615	confocal stack
NCI	Analytical methods	bioreactor_NCI_mono_alginate_GSK_day-15_20x_sample-62.ome.tif	bioreactor_NCI_mono_alginate_GSK_day-15.zip	figshare	doi:10.6084/m9.figshare.c.3727411	https://doi.org/10.6084/m9.figshare.c.3727411	BR-alginate	Alginate	lung	NCI-H1437	GSK1059615	confocal stack
NCI	Analytical methods	bioreactor_NCI_mono_alginate_GSK_day-15_10x_sample-63.ome.tif	bioreactor_NCI_mono_alginate_GSK_day-15.zip	figshare	doi:10.6084/m9.figshare.c.3727411	https://doi.org/10.6084/m9.figshare.c.3727411	BR-alginate	Alginate	lung	NCI-H1437	GSK1059615	confocal stack
NCI	Analytical methods	bioreactor_NCI_mono_alginate_GSK_day-15_10x_sample-64.ome.tif	bioreactor_NCI_mono_alginate_GSK_day-15.zip	figshare	doi:10.6084/m9.figshare.c.3727411	https://doi.org/10.6084/m9.figshare.c.3727411	BR-alginate	Alginate	lung	NCI-H1437	GSK1059615	confocal stack
NCI	Analytical methods	bioreactor_NCI_mono_alginate_GSK_day-15_10x_sample-65.ome.tif	bioreactor_NCI_mono_alginate_GSK_day-15.zip	figshare	doi:10.6084/m9.figshare.c.3727411	https://doi.org/10.6084/m9.figshare.c.3727411	BR-alginate	Alginate	lung	NCI-H1437	GSK1059615	confocal stack
NCI	Analytical methods	bioreactor_NCI_mono_alginate_GSK_day-15_10x_sample-66.ome.tif	bioreactor_NCI_mono_alginate_GSK_day-15.zip	figshare	doi:10.6084/m9.figshare.c.3727411	https://doi.org/10.6084/m9.figshare.c.3727411	BR-alginate	Alginate	lung	NCI-H1437	GSK1059615	confocal stack
NCI	Analytical methods	bioreactor_NCI_NF_alginate_GSK_day-15_10x_sample-44.ome.tif	bioreactor_NCI_NF_alginate_GSK_day-15.zip	figshare	doi:10.6084/m9.figshare.c.3727411	https://doi.org/10.6084/m9.figshare.c.3727411	BR-alginate	Alginate	lung	NCI-H1437	GSK1059615	confocal stack
NCI	Analytical methods	bioreactor_NCI_NF_alginate_GSK_day-15_20x_sample-45.ome.tif	bioreactor_NCI_NF_alginate_GSK_day-15.zip	figshare	doi:10.6084/m9.figshare.c.3727411	https://doi.org/10.6084/m9.figshare.c.3727411	BR-alginate	Alginate	lung	NCI-H1437	GSK1059615	confocal stack
NCI	Analytical methods	bioreactor_NCI_NF_alginate_GSK_day-15_20x_sample-46.ome.tif	bioreactor_NCI_NF_alginate_GSK_day-15.zip	figshare	doi:10.6084/m9.figshare.c.3727411	https://doi.org/10.6084/m9.figshare.c.3727411	BR-alginate	Alginate	lung	NCI-H1437	GSK1059615	confocal stack
NCI	Analytical methods	bioreactor_NCI_NF_alginate_GSK_day-15_10x_sample-51.ome.tif	bioreactor_NCI_NF_alginate_GSK_day-15.zip	figshare	doi:10.6084/m9.figshare.c.3727411	https://doi.org/10.6084/m9.figshare.c.3727411	BR-alginate	Alginate	lung	NCI-H1437	GSK1059615	confocal stack
NCI	Analytical methods	bioreactor_NCI_NF_alginate_GSK_day-15_10x_sample-52.ome.tif	bioreactor_NCI_NF_alginate_GSK_day-15.zip	figshare	doi:10.6084/m9.figshare.c.3727411	https://doi.org/10.6084/m9.figshare.c.3727411	BR-alginate	Alginate	lung	NCI-H1437	GSK1059615	confocal stack
NCI	Analytical methods	bioreactor_NCI_NF_alginate_GSK_day-15_20x_sample-53.ome.tif	bioreactor_NCI_NF_alginate_GSK_day-15.zip	figshare	doi:10.6084/m9.figshare.c.3727411	https://doi.org/10.6084/m9.figshare.c.3727411	BR-alginate	Alginate	lung	NCI-H1437	GSK1059615	confocal stack
NCI	Analytical methods	bioreactor_NCI_CAF_alginate_GSK_day-15_10x_sample-07.ome.tif	bioreactor_NCI_CAF_alginate_GSK_day-15.zip	figshare	doi:10.6084/m9.figshare.c.3727411	https://doi.org/10.6084/m9.figshare.c.3727411	BR-alginate	Alginate	lung	NCI-H1437	GSK1059615	confocal stack
NCI	Analytical methods	bioreactor_NCI_CAF_alginate_GSK_day-15_20x_sample-08.ome.tif	bioreactor_NCI_CAF_alginate_GSK_day-15.zip	figshare	doi:10.6084/m9.figshare.c.3727411	https://doi.org/10.6084/m9.figshare.c.3727411	BR-alginate	Alginate	lung	NCI-H1437	GSK1059615	confocal stack
NCI	Analytical methods	bioreactor_NCI_CAF_alginate_GSK_day-15_20x_sample-09.ome.tif	bioreactor_NCI_CAF_alginate_GSK_day-15.zip	figshare	doi:10.6084/m9.figshare.c.3727411	https://doi.org/10.6084/m9.figshare.c.3727411	BR-alginate	Alginate	lung	NCI-H1437	GSK1059615	confocal stack
NCI	Analytical methods	bioreactor_NCI_HDF_alginate_GSK_day-15_10x_sample-21.ome.tif	bioreactor_NCI_HDF_alginate_GSK_day-15.zip	figshare	doi:10.6084/m9.figshare.c.3727411	https://doi.org/10.6084/m9.figshare.c.3727411	BR-alginate	Alginate	lung	NCI-H1437	GSK1059615	confocal stack
NCI	Analytical methods	bioreactor_NCI_HDF_alginate_GSK_day-15_20x_sample-22.ome.tif	bioreactor_NCI_HDF_alginate_GSK_day-15.zip	figshare	doi:10.6084/m9.figshare.c.3727411	https://doi.org/10.6084/m9.figshare.c.3727411	BR-alginate	Alginate	lung	NCI-H1437	GSK1059615	confocal stack
NCI	Analytical methods	bioreactor_NCI_HDF_alginate_GSK_day-15_20x_sample-23.ome.tif	bioreactor_NCI_HDF_alginate_GSK_day-15.zip	figshare	doi:10.6084/m9.figshare.c.3727411	https://doi.org/10.6084/m9.figshare.c.3727411	BR-alginate	Alginate	lung	NCI-H1437	GSK1059615	confocal stack
NCI	Analytical methods	bioreactor_NCI_HDF_alginate_GSK_day-15_10x_sample-31.ome.tif	bioreactor_NCI_HDF_alginate_GSK_day-15.zip	figshare	doi:10.6084/m9.figshare.c.3727411	https://doi.org/10.6084/m9.figshare.c.3727411	BR-alginate	Alginate	lung	NCI-H1437	GSK1059615	confocal stack
NCI	Analytical methods	bioreactor_NCI_HDF_alginate_GSK_day-15_10x_sample-32.ome.tif	bioreactor_NCI_HDF_alginate_GSK_day-15.zip	figshare	doi:10.6084/m9.figshare.c.3727411	https://doi.org/10.6084/m9.figshare.c.3727411	BR-alginate	Alginate	lung	NCI-H1437	GSK1059615	confocal stack
NCI	Analytical methods	bioreactor_NCI_HDF_alginate_GSK_day-15_10x_sample-33.ome.tif	bioreactor_NCI_HDF_alginate_GSK_day-15.zip	figshare	doi:10.6084/m9.figshare.c.3727411	https://doi.org/10.6084/m9.figshare.c.3727411	BR-alginate	Alginate	lung	NCI-H1437	GSK1059615	confocal stack
NCI	Analytical methods	bioreactor_NCI_HDF_alginate_GSK_day-15_10x_sample-34.ome.tif	bioreactor_NCI_HDF_alginate_GSK_day-15.zip	figshare	doi:10.6084/m9.figshare.c.3727411	https://doi.org/10.6084/m9.figshare.c.3727411	BR-alginate	Alginate	lung	NCI-H1437	GSK1059615	confocal stack
NCI	Analytical methods	bioreactor_NCI_HDF_alginate_GSK_day-15_10x_sample-35.ome.tif	bioreactor_NCI_HDF_alginate_GSK_day-15.zip	figshare	doi:10.6084/m9.figshare.c.3727411	https://doi.org/10.6084/m9.figshare.c.3727411	BR-alginate	Alginate	lung	NCI-H1437	GSK1059615	confocal stack
NCI	Analytical methods	bioreactor_NCI_HDF_alginate_GSK_day-15_20x_sample-36.ome.tif	bioreactor_NCI_HDF_alginate_GSK_day-15.zip	figshare	doi:10.6084/m9.figshare.c.3727411	https://doi.org/10.6084/m9.figshare.c.3727411	BR-alginate	Alginate	lung	NCI-H1437	GSK1059615	confocal stack
NCI	Analytical methods	widefield_bioreactor_NCI_mono_alginate_DMSO_day-15_sample-43.tif	widefield_bioreactor_NCI_mono-CAF-NF-HDF_alginate_DMSO-docetaxel-GSK_day-15.zip	figshare	doi:10.6084/m9.figshare.c.3727411	https://doi.org/10.6084/m9.figshare.c.3727411	BR-alginate	Alginate	lung	NCI-H1437		widefield
NCI	Analytical methods	widefield_bioreactor_NCI_mono_alginate_DMSO_day-15_sample-44.tif	widefield_bioreactor_NCI_mono-CAF-NF-HDF_alginate_DMSO-docetaxel-GSK_day-15.zip	figshare	doi:10.6084/m9.figshare.c.3727411	https://doi.org/10.6084/m9.figshare.c.3727411	BR-alginate	Alginate	lung	NCI-H1437		widefield
NCI	Analytical methods	widefield_bioreactor_NCI_mono_alginate_DMSO_day-15_sample-45.tif	widefield_bioreactor_NCI_mono-CAF-NF-HDF_alginate_DMSO-docetaxel-GSK_day-15.zip	figshare	doi:10.6084/m9.figshare.c.3727411	https://doi.org/10.6084/m9.figshare.c.3727411	BR-alginate	Alginate	lung	NCI-H1437		widefield
NCI	Analytical methods	widefield_bioreactor_NCI_NF_alginate_DMSO_day-15_sample-30.tif	widefield_bioreactor_NCI_mono-CAF-NF-HDF_alginate_DMSO-docetaxel-GSK_day-15.zip	figshare	doi:10.6084/m9.figshare.c.3727411	https://doi.org/10.6084/m9.figshare.c.3727411	BR-alginate	Alginate	lung	NCI-H1437		widefield
NCI	Analytical methods	widefield_bioreactor_NCI_NF_alginate_DMSO_day-15_sample-31.tif	widefield_bioreactor_NCI_mono-CAF-NF-HDF_alginate_DMSO-docetaxel-GSK_day-15.zip	figshare	doi:10.6084/m9.figshare.c.3727411	https://doi.org/10.6084/m9.figshare.c.3727411	BR-alginate	Alginate	lung	NCI-H1437		widefield
NCI	Analytical methods	widefield_bioreactor_NCI_CAF_alginate_DMSO_day-15_sample-01.tif	widefield_bioreactor_NCI_mono-CAF-NF-HDF_alginate_DMSO-docetaxel-GSK_day-15.zip	figshare	doi:10.6084/m9.figshare.c.3727411	https://doi.org/10.6084/m9.figshare.c.3727411	BR-alginate	Alginate	lung	NCI-H1437		widefield
NCI	Analytical methods	widefield_bioreactor_NCI_CAF_alginate_DMSO_day-15_sample-02.tif	widefield_bioreactor_NCI_mono-CAF-NF-HDF_alginate_DMSO-docetaxel-GSK_day-15.zip	figshare	doi:10.6084/m9.figshare.c.3727411	https://doi.org/10.6084/m9.figshare.c.3727411	BR-alginate	Alginate	lung	NCI-H1437		widefield
NCI	Analytical methods	widefield_bioreactor_NCI_CAF_alginate_DMSO_day-15_sample-03.tif	widefield_bioreactor_NCI_mono-CAF-NF-HDF_alginate_DMSO-docetaxel-GSK_day-15.zip	figshare	doi:10.6084/m9.figshare.c.3727411	https://doi.org/10.6084/m9.figshare.c.3727411	BR-alginate	Alginate	lung	NCI-H1437		widefield
NCI	Analytical methods	widefield_bioreactor_NCI_HDF_alginate_DMSO_day-15_sample-15.tif	widefield_bioreactor_NCI_mono-CAF-NF-HDF_alginate_DMSO-docetaxel-GSK_day-15.zip	figshare	doi:10.6084/m9.figshare.c.3727411	https://doi.org/10.6084/m9.figshare.c.3727411	BR-alginate	Alginate	lung	NCI-H1437		widefield
NCI	Analytical methods	widefield_bioreactor_NCI_HDF_alginate_DMSO_day-15_sample-16.tif	widefield_bioreactor_NCI_mono-CAF-NF-HDF_alginate_DMSO-docetaxel-GSK_day-15.zip	figshare	doi:10.6084/m9.figshare.c.3727411	https://doi.org/10.6084/m9.figshare.c.3727411	BR-alginate	Alginate	lung	NCI-H1437		widefield
NCI	Analytical methods	widefield_bioreactor_NCI_HDF_alginate_DMSO_day-15_sample-17.tif	widefield_bioreactor_NCI_mono-CAF-NF-HDF_alginate_DMSO-docetaxel-GSK_day-15.zip	figshare	doi:10.6084/m9.figshare.c.3727411	https://doi.org/10.6084/m9.figshare.c.3727411	BR-alginate	Alginate	lung	NCI-H1437		widefield
NCI	Analytical methods	widefield_bioreactor_NCI_mono_alginate_docetaxel_day-15_sample-46.tif	widefield_bioreactor_NCI_mono-CAF-NF-HDF_alginate_DMSO-docetaxel-GSK_day-15.zip	figshare	doi:10.6084/m9.figshare.c.3727411	https://doi.org/10.6084/m9.figshare.c.3727411	BR-alginate	Alginate	lung	NCI-H1437	Docetaxel	widefield
NCI	Analytical methods	widefield_bioreactor_NCI_mono_alginate_docetaxel_day-15_sample-47.tif	widefield_bioreactor_NCI_mono-CAF-NF-HDF_alginate_DMSO-docetaxel-GSK_day-15.zip	figshare	doi:10.6084/m9.figshare.c.3727411	https://doi.org/10.6084/m9.figshare.c.3727411	BR-alginate	Alginate	lung	NCI-H1437	Docetaxel	widefield
NCI	Analytical methods	widefield_bioreactor_NCI_mono_alginate_docetaxel_day-15_sample-48.tif	widefield_bioreactor_NCI_mono-CAF-NF-HDF_alginate_DMSO-docetaxel-GSK_day-15.zip	figshare	doi:10.6084/m9.figshare.c.3727411	https://doi.org/10.6084/m9.figshare.c.3727411	BR-alginate	Alginate	lung	NCI-H1437	Docetaxel	widefield
NCI	Analytical methods	widefield_bioreactor_NCI_mono_alginate_docetaxel_day-15_sample-49.tif	widefield_bioreactor_NCI_mono-CAF-NF-HDF_alginate_DMSO-docetaxel-GSK_day-15.zip	figshare	doi:10.6084/m9.figshare.c.3727411	https://doi.org/10.6084/m9.figshare.c.3727411	BR-alginate	Alginate	lung	NCI-H1437	Docetaxel	widefield
NCI	Analytical methods	widefield_bioreactor_NCI_NF_alginate_docetaxel_day-15_sample-32.tif	widefield_bioreactor_NCI_mono-CAF-NF-HDF_alginate_DMSO-docetaxel-GSK_day-15.zip	figshare	doi:10.6084/m9.figshare.c.3727411	https://doi.org/10.6084/m9.figshare.c.3727411	BR-alginate	Alginate	lung	NCI-H1437	Docetaxel	widefield
NCI	Analytical methods	widefield_bioreactor_NCI_NF_alginate_docetaxel_day-15_sample-33.tif	widefield_bioreactor_NCI_mono-CAF-NF-HDF_alginate_DMSO-docetaxel-GSK_day-15.zip	figshare	doi:10.6084/m9.figshare.c.3727411	https://doi.org/10.6084/m9.figshare.c.3727411	BR-alginate	Alginate	lung	NCI-H1437	Docetaxel	widefield
NCI	Analytical methods	widefield_bioreactor_NCI_NF_alginate_docetaxel_day-15_sample-34.tif	widefield_bioreactor_NCI_mono-CAF-NF-HDF_alginate_DMSO-docetaxel-GSK_day-15.zip	figshare	doi:10.6084/m9.figshare.c.3727411	https://doi.org/10.6084/m9.figshare.c.3727411	BR-alginate	Alginate	lung	NCI-H1437	Docetaxel	widefield
NCI	Analytical methods	widefield_bioreactor_NCI_NF_alginate_docetaxel_day-15_sample-35.tif	widefield_bioreactor_NCI_mono-CAF-NF-HDF_alginate_DMSO-docetaxel-GSK_day-15.zip	figshare	doi:10.6084/m9.figshare.c.3727411	https://doi.org/10.6084/m9.figshare.c.3727411	BR-alginate	Alginate	lung	NCI-H1437	Docetaxel	widefield
NCI	Analytical methods	widefield_bioreactor_NCI_NF_alginate_docetaxel_day-15_sample-36.tif	widefield_bioreactor_NCI_mono-CAF-NF-HDF_alginate_DMSO-docetaxel-GSK_day-15.zip	figshare	doi:10.6084/m9.figshare.c.3727411	https://doi.org/10.6084/m9.figshare.c.3727411	BR-alginate	Alginate	lung	NCI-H1437	Docetaxel	widefield
NCI	Analytical methods	widefield_bioreactor_NCI_CAF_alginate_docetaxel_day-15_sample-04.tif	widefield_bioreactor_NCI_mono-CAF-NF-HDF_alginate_DMSO-docetaxel-GSK_day-15.zip	figshare	doi:10.6084/m9.figshare.c.3727411	https://doi.org/10.6084/m9.figshare.c.3727411	BR-alginate	Alginate	lung	NCI-H1437	Docetaxel	widefield
NCI	Analytical methods	widefield_bioreactor_NCI_CAF_alginate_docetaxel_day-15_sample-05.tif	widefield_bioreactor_NCI_mono-CAF-NF-HDF_alginate_DMSO-docetaxel-GSK_day-15.zip	figshare	doi:10.6084/m9.figshare.c.3727411	https://doi.org/10.6084/m9.figshare.c.3727411	BR-alginate	Alginate	lung	NCI-H1437	Docetaxel	widefield
NCI	Analytical methods	widefield_bioreactor_NCI_CAF_alginate_docetaxel_day-15_sample-06.tif	widefield_bioreactor_NCI_mono-CAF-NF-HDF_alginate_DMSO-docetaxel-GSK_day-15.zip	figshare	doi:10.6084/m9.figshare.c.3727411	https://doi.org/10.6084/m9.figshare.c.3727411	BR-alginate	Alginate	lung	NCI-H1437	Docetaxel	widefield
NCI	Analytical methods	widefield_bioreactor_NCI_CAF_alginate_docetaxel_day-15_sample-07.tif	widefield_bioreactor_NCI_mono-CAF-NF-HDF_alginate_DMSO-docetaxel-GSK_day-15.zip	figshare	doi:10.6084/m9.figshare.c.3727411	https://doi.org/10.6084/m9.figshare.c.3727411	BR-alginate	Alginate	lung	NCI-H1437	Docetaxel	widefield
NCI	Analytical methods	widefield_bioreactor_NCI_CAF_alginate_docetaxel_day-15_sample-08.tif	widefield_bioreactor_NCI_mono-CAF-NF-HDF_alginate_DMSO-docetaxel-GSK_day-15.zip	figshare	doi:10.6084/m9.figshare.c.3727411	https://doi.org/10.6084/m9.figshare.c.3727411	BR-alginate	Alginate	lung	NCI-H1437	Docetaxel	widefield
NCI	Analytical methods	widefield_bioreactor_NCI_HDF_alginate_docetaxel_day-15_sample-18.tif	widefield_bioreactor_NCI_mono-CAF-NF-HDF_alginate_DMSO-docetaxel-GSK_day-15.zip	figshare	doi:10.6084/m9.figshare.c.3727411	https://doi.org/10.6084/m9.figshare.c.3727411	BR-alginate	Alginate	lung	NCI-H1437	Docetaxel	widefield
NCI	Analytical methods	widefield_bioreactor_NCI_HDF_alginate_docetaxel_day-15_sample-19.tif	widefield_bioreactor_NCI_mono-CAF-NF-HDF_alginate_DMSO-docetaxel-GSK_day-15.zip	figshare	doi:10.6084/m9.figshare.c.3727411	https://doi.org/10.6084/m9.figshare.c.3727411	BR-alginate	Alginate	lung	NCI-H1437	Docetaxel	widefield
NCI	Analytical methods	widefield_bioreactor_NCI_HDF_alginate_docetaxel_day-15_sample-20.tif	widefield_bioreactor_NCI_mono-CAF-NF-HDF_alginate_DMSO-docetaxel-GSK_day-15.zip	figshare	doi:10.6084/m9.figshare.c.3727411	https://doi.org/10.6084/m9.figshare.c.3727411	BR-alginate	Alginate	lung	NCI-H1437	Docetaxel	widefield
NCI	Analytical methods	widefield_bioreactor_NCI_HDF_alginate_docetaxel_day-15_sample-21.tif	widefield_bioreactor_NCI_mono-CAF-NF-HDF_alginate_DMSO-docetaxel-GSK_day-15.zip	figshare	doi:10.6084/m9.figshare.c.3727411	https://doi.org/10.6084/m9.figshare.c.3727411	BR-alginate	Alginate	lung	NCI-H1437	Docetaxel	widefield
NCI	Analytical methods	widefield_bioreactor_NCI_HDF_alginate_docetaxel_day-15_sample-22.tif	widefield_bioreactor_NCI_mono-CAF-NF-HDF_alginate_DMSO-docetaxel-GSK_day-15.zip	figshare	doi:10.6084/m9.figshare.c.3727411	https://doi.org/10.6084/m9.figshare.c.3727411	BR-alginate	Alginate	lung	NCI-H1437	Docetaxel	widefield
NCI	Analytical methods	widefield_bioreactor_NCI_HDF_alginate_docetaxel_day-15_sample-23.tif	widefield_bioreactor_NCI_mono-CAF-NF-HDF_alginate_DMSO-docetaxel-GSK_day-15.zip	figshare	doi:10.6084/m9.figshare.c.3727411	https://doi.org/10.6084/m9.figshare.c.3727411	BR-alginate	Alginate	lung	NCI-H1437	Docetaxel	widefield
NCI	Analytical methods	widefield_bioreactor_NCI_mono_alginate_GSK_day-15_sample-50.tif	widefield_bioreactor_NCI_mono-CAF-NF-HDF_alginate_DMSO-docetaxel-GSK_day-15.zip	figshare	doi:10.6084/m9.figshare.c.3727411	https://doi.org/10.6084/m9.figshare.c.3727411	BR-alginate	Alginate	lung	NCI-H1437	GSK1059615	widefield
NCI	Analytical methods	widefield_bioreactor_NCI_mono_alginate_GSK_day-15_sample-51.tif	widefield_bioreactor_NCI_mono-CAF-NF-HDF_alginate_DMSO-docetaxel-GSK_day-15.zip	figshare	doi:10.6084/m9.figshare.c.3727411	https://doi.org/10.6084/m9.figshare.c.3727411	BR-alginate	Alginate	lung	NCI-H1437	GSK1059615	widefield
NCI	Analytical methods	widefield_bioreactor_NCI_mono_alginate_GSK_day-15_sample-52.tif	widefield_bioreactor_NCI_mono-CAF-NF-HDF_alginate_DMSO-docetaxel-GSK_day-15.zip	figshare	doi:10.6084/m9.figshare.c.3727411	https://doi.org/10.6084/m9.figshare.c.3727411	BR-alginate	Alginate	lung	NCI-H1437	GSK1059615	widefield
NCI	Analytical methods	widefield_bioreactor_NCI_NF_alginate_GSK_day-15_sample-37.tif	widefield_bioreactor_NCI_mono-CAF-NF-HDF_alginate_DMSO-docetaxel-GSK_day-15.zip	figshare	doi:10.6084/m9.figshare.c.3727411	https://doi.org/10.6084/m9.figshare.c.3727411	BR-alginate	Alginate	lung	NCI-H1437	GSK1059615	widefield
NCI	Analytical methods	widefield_bioreactor_NCI_NF_alginate_GSK_day-15_sample-38.tif	widefield_bioreactor_NCI_mono-CAF-NF-HDF_alginate_DMSO-docetaxel-GSK_day-15.zip	figshare	doi:10.6084/m9.figshare.c.3727411	https://doi.org/10.6084/m9.figshare.c.3727411	BR-alginate	Alginate	lung	NCI-H1437	GSK1059615	widefield
NCI	Analytical methods	widefield_bioreactor_NCI_NF_alginate_GSK_day-15_sample-39.tif	widefield_bioreactor_NCI_mono-CAF-NF-HDF_alginate_DMSO-docetaxel-GSK_day-15.zip	figshare	doi:10.6084/m9.figshare.c.3727411	https://doi.org/10.6084/m9.figshare.c.3727411	BR-alginate	Alginate	lung	NCI-H1437	GSK1059615	widefield
NCI	Analytical methods	widefield_bioreactor_NCI_NF_alginate_GSK_day-15_sample-40.tif	widefield_bioreactor_NCI_mono-CAF-NF-HDF_alginate_DMSO-docetaxel-GSK_day-15.zip	figshare	doi:10.6084/m9.figshare.c.3727411	https://doi.org/10.6084/m9.figshare.c.3727411	BR-alginate	Alginate	lung	NCI-H1437	GSK1059615	widefield
NCI	Analytical methods	widefield_bioreactor_NCI_NF_alginate_GSK_day-15_sample-41.tif	widefield_bioreactor_NCI_mono-CAF-NF-HDF_alginate_DMSO-docetaxel-GSK_day-15.zip	figshare	doi:10.6084/m9.figshare.c.3727411	https://doi.org/10.6084/m9.figshare.c.3727411	BR-alginate	Alginate	lung	NCI-H1437	GSK1059615	widefield
NCI	Analytical methods	widefield_bioreactor_NCI_NF_alginate_GSK_day-15_sample-42.tif	widefield_bioreactor_NCI_mono-CAF-NF-HDF_alginate_DMSO-docetaxel-GSK_day-15.zip	figshare	doi:10.6084/m9.figshare.c.3727411	https://doi.org/10.6084/m9.figshare.c.3727411	BR-alginate	Alginate	lung	NCI-H1437	GSK1059615	widefield
NCI	Analytical methods	widefield_bioreactor_NCI_CAF_alginate_GSK_day-15_sample-09.tif	widefield_bioreactor_NCI_mono-CAF-NF-HDF_alginate_DMSO-docetaxel-GSK_day-15.zip	figshare	doi:10.6084/m9.figshare.c.3727411	https://doi.org/10.6084/m9.figshare.c.3727411	BR-alginate	Alginate	lung	NCI-H1437	GSK1059615	widefield
NCI	Analytical methods	widefield_bioreactor_NCI_CAF_alginate_GSK_day-15_sample-10.tif	widefield_bioreactor_NCI_mono-CAF-NF-HDF_alginate_DMSO-docetaxel-GSK_day-15.zip	figshare	doi:10.6084/m9.figshare.c.3727411	https://doi.org/10.6084/m9.figshare.c.3727411	BR-alginate	Alginate	lung	NCI-H1437	GSK1059615	widefield
NCI	Analytical methods	widefield_bioreactor_NCI_CAF_alginate_GSK_day-15_sample-11.tif	widefield_bioreactor_NCI_mono-CAF-NF-HDF_alginate_DMSO-docetaxel-GSK_day-15.zip	figshare	doi:10.6084/m9.figshare.c.3727411	https://doi.org/10.6084/m9.figshare.c.3727411	BR-alginate	Alginate	lung	NCI-H1437	GSK1059615	widefield
NCI	Analytical methods	widefield_bioreactor_NCI_CAF_alginate_GSK_day-15_sample-12.tif	widefield_bioreactor_NCI_mono-CAF-NF-HDF_alginate_DMSO-docetaxel-GSK_day-15.zip	figshare	doi:10.6084/m9.figshare.c.3727411	https://doi.org/10.6084/m9.figshare.c.3727411	BR-alginate	Alginate	lung	NCI-H1437	GSK1059615	widefield
NCI	Analytical methods	widefield_bioreactor_NCI_CAF_alginate_GSK_day-15_sample-13.tif	widefield_bioreactor_NCI_mono-CAF-NF-HDF_alginate_DMSO-docetaxel-GSK_day-15.zip	figshare	doi:10.6084/m9.figshare.c.3727411	https://doi.org/10.6084/m9.figshare.c.3727411	BR-alginate	Alginate	lung	NCI-H1437	GSK1059615	widefield
NCI	Analytical methods	widefield_bioreactor_NCI_CAF_alginate_GSK_day-15_sample-14.tif	widefield_bioreactor_NCI_mono-CAF-NF-HDF_alginate_DMSO-docetaxel-GSK_day-15.zip	figshare	doi:10.6084/m9.figshare.c.3727411	https://doi.org/10.6084/m9.figshare.c.3727411	BR-alginate	Alginate	lung	NCI-H1437	GSK1059615	widefield
NCI	Analytical methods	widefield_bioreactor_NCI_HDF_alginate_GSK_day-15_sample-24.tif	widefield_bioreactor_NCI_mono-CAF-NF-HDF_alginate_DMSO-docetaxel-GSK_day-15.zip	figshare	doi:10.6084/m9.figshare.c.3727411	https://doi.org/10.6084/m9.figshare.c.3727411	BR-alginate	Alginate	lung	NCI-H1437	GSK1059615	widefield
NCI	Analytical methods	widefield_bioreactor_NCI_HDF_alginate_GSK_day-15_sample-25.tif	widefield_bioreactor_NCI_mono-CAF-NF-HDF_alginate_DMSO-docetaxel-GSK_day-15.zip	figshare	doi:10.6084/m9.figshare.c.3727411	https://doi.org/10.6084/m9.figshare.c.3727411	BR-alginate	Alginate	lung	NCI-H1437	GSK1059615	widefield
NCI	Analytical methods	widefield_bioreactor_NCI_HDF_alginate_GSK_day-15_sample-26.tif	widefield_bioreactor_NCI_mono-CAF-NF-HDF_alginate_DMSO-docetaxel-GSK_day-15.zip	figshare	doi:10.6084/m9.figshare.c.3727411	https://doi.org/10.6084/m9.figshare.c.3727411	BR-alginate	Alginate	lung	NCI-H1437	GSK1059615	widefield
NCI	Analytical methods	widefield_bioreactor_NCI_HDF_alginate_GSK_day-15_sample-27.tif	widefield_bioreactor_NCI_mono-CAF-NF-HDF_alginate_DMSO-docetaxel-GSK_day-15.zip	figshare	doi:10.6084/m9.figshare.c.3727411	https://doi.org/10.6084/m9.figshare.c.3727411	BR-alginate	Alginate	lung	NCI-H1437	GSK1059615	widefield
NCI	Analytical methods	widefield_bioreactor_NCI_HDF_alginate_GSK_day-15_sample-28.tif	widefield_bioreactor_NCI_mono-CAF-NF-HDF_alginate_DMSO-docetaxel-GSK_day-15.zip	figshare	doi:10.6084/m9.figshare.c.3727411	https://doi.org/10.6084/m9.figshare.c.3727411	BR-alginate	Alginate	lung	NCI-H1437	GSK1059615	widefield
NCI	Analytical methods	widefield_bioreactor_NCI_HDF_alginate_GSK_day-15_sample-29.tif	widefield_bioreactor_NCI_mono-CAF-NF-HDF_alginate_DMSO-docetaxel-GSK_day-15.zip	figshare	doi:10.6084/m9.figshare.c.3727411	https://doi.org/10.6084/m9.figshare.c.3727411	BR-alginate	Alginate	lung	NCI-H1437	GSK1059615	widefield
LNCaP	Analytical methods	embedded_LNCaP_WPMY_matrigel-collagen_DMSO_day-20_field-01_sample-01.tif	embedded_LNCaP_WPMY_matrigel-collagen_DMSO_day-20_sample-01_A07.zip	figshare	doi:10.6084/m9.figshare.c.3727411	https://doi.org/10.6084/m9.figshare.c.3727411	embedded	Matrigel-collagen	prostate	LNCaP		confocal stack
LNCaP	Analytical methods	embedded_LNCaP_WPMY_matrigel-collagen_DMSO_day-20_field-02_sample-01.tif	embedded_LNCaP_WPMY_matrigel-collagen_DMSO_day-20_sample-01_A07.zip	figshare	doi:10.6084/m9.figshare.c.3727411	https://doi.org/10.6084/m9.figshare.c.3727411	embedded	Matrigel-collagen	prostate	LNCaP		confocal stack
LNCaP	Analytical methods	embedded_LNCaP_WPMY_matrigel-collagen_DMSO_day-20_field-03_sample-01.tif	embedded_LNCaP_WPMY_matrigel-collagen_DMSO_day-20_sample-01_A07.zip	figshare	doi:10.6084/m9.figshare.c.3727411	https://doi.org/10.6084/m9.figshare.c.3727411	embedded	Matrigel-collagen	prostate	LNCaP		confocal stack
LNCaP	Analytical methods	embedded_LNCaP_WPMY_matrigel-collagen_DMSO_day-20_field-04_sample-01.tif	embedded_LNCaP_WPMY_matrigel-collagen_DMSO_day-20_sample-01_A07.zip	figshare	doi:10.6084/m9.figshare.c.3727411	https://doi.org/10.6084/m9.figshare.c.3727411	embedded	Matrigel-collagen	prostate	LNCaP		confocal stack
LNCaP	Analytical methods	embedded_LNCaP_WPMY_matrigel-collagen_DMSO_day-20_field-01_sample-02.tif	embedded_LNCaP_WPMY_matrigel-collagen_DMSO_day-20_sample-02_A08.zip	figshare	doi:10.6084/m9.figshare.c.3727411	https://doi.org/10.6084/m9.figshare.c.3727411	embedded	Matrigel-collagen	prostate	LNCaP		confocal stack
LNCaP	Analytical methods	embedded_LNCaP_WPMY_matrigel-collagen_DMSO_day-20_field-02_sample-02.tif	embedded_LNCaP_WPMY_matrigel-collagen_DMSO_day-20_sample-02_A08.zip	figshare	doi:10.6084/m9.figshare.c.3727411	https://doi.org/10.6084/m9.figshare.c.3727411	embedded	Matrigel-collagen	prostate	LNCaP		confocal stack
LNCaP	Analytical methods	embedded_LNCaP_WPMY_matrigel-collagen_DMSO_day-20_field-03_sample-02.tif	embedded_LNCaP_WPMY_matrigel-collagen_DMSO_day-20_sample-02_A08.zip	figshare	doi:10.6084/m9.figshare.c.3727411	https://doi.org/10.6084/m9.figshare.c.3727411	embedded	Matrigel-collagen	prostate	LNCaP		confocal stack
LNCaP	Analytical methods	embedded_LNCaP_WPMY_matrigel-collagen_DMSO_day-20_field-04_sample-02.tif	embedded_LNCaP_WPMY_matrigel-collagen_DMSO_day-20_sample-02_A08.zip	figshare	doi:10.6084/m9.figshare.c.3727411	https://doi.org/10.6084/m9.figshare.c.3727411	embedded	Matrigel-collagen	prostate	LNCaP		confocal stack
LNCaP	Analytical methods	embedded_LNCaP_WPMY_matrigel-collagen_docetaxel_dose-1e-8_day-20_field-01_sample-01.tif	embedded_LNCaP_WPMY_matrigel-collagen_docetaxel_dose-1e-8_day-20_sample-01_E07.zip	figshare	doi:10.6084/m9.figshare.c.3727411	https://doi.org/10.6084/m9.figshare.c.3727411	embedded	Matrigel-collagen	prostate	LNCaP	Docetaxel	confocal stack
LNCaP	Analytical methods	embedded_LNCaP_WPMY_matrigel-collagen_docetaxel_dose-1e-8_day-20_field-02_sample-01.tif	embedded_LNCaP_WPMY_matrigel-collagen_docetaxel_dose-1e-8_day-20_sample-01_E07.zip	figshare	doi:10.6084/m9.figshare.c.3727411	https://doi.org/10.6084/m9.figshare.c.3727411	embedded	Matrigel-collagen	prostate	LNCaP	Docetaxel	confocal stack
LNCaP	Analytical methods	embedded_LNCaP_WPMY_matrigel-collagen_docetaxel_dose-1e-8_day-20_field-03_sample-01.tif	embedded_LNCaP_WPMY_matrigel-collagen_docetaxel_dose-1e-8_day-20_sample-01_E07.zip	figshare	doi:10.6084/m9.figshare.c.3727411	https://doi.org/10.6084/m9.figshare.c.3727411	embedded	Matrigel-collagen	prostate	LNCaP	Docetaxel	confocal stack
LNCaP	Analytical methods	embedded_LNCaP_WPMY_matrigel-collagen_docetaxel_dose-1e-8_day-20_field-04_sample-01.tif	embedded_LNCaP_WPMY_matrigel-collagen_docetaxel_dose-1e-8_day-20_sample-01_E07.zip	figshare	doi:10.6084/m9.figshare.c.3727411	https://doi.org/10.6084/m9.figshare.c.3727411	embedded	Matrigel-collagen	prostate	LNCaP	Docetaxel	confocal stack
LNCaP	Analytical methods	embedded_LNCaP_WPMY_matrigel-collagen_docetaxel_dose-3e-9_day-20_field-01_sample-01.tif	embedded_LNCaP_WPMY_matrigel-collagen_docetaxel_dose-3e-9_day-20_sample-01_F07.zip	figshare	doi:10.6084/m9.figshare.c.3727411	https://doi.org/10.6084/m9.figshare.c.3727411	embedded	Matrigel-collagen	prostate	LNCaP	Docetaxel	confocal stack
LNCaP	Analytical methods	embedded_LNCaP_WPMY_matrigel-collagen_docetaxel_dose-3e-9_day-20_field-02_sample-01.tif	embedded_LNCaP_WPMY_matrigel-collagen_docetaxel_dose-3e-9_day-20_sample-01_F07.zip	figshare	doi:10.6084/m9.figshare.c.3727411	https://doi.org/10.6084/m9.figshare.c.3727411	embedded	Matrigel-collagen	prostate	LNCaP	Docetaxel	confocal stack
LNCaP	Analytical methods	embedded_LNCaP_WPMY_matrigel-collagen_docetaxel_dose-3e-9_day-20_field-03_sample-01.tif	embedded_LNCaP_WPMY_matrigel-collagen_docetaxel_dose-3e-9_day-20_sample-01_F07.zip	figshare	doi:10.6084/m9.figshare.c.3727411	https://doi.org/10.6084/m9.figshare.c.3727411	embedded	Matrigel-collagen	prostate	LNCaP	Docetaxel	confocal stack
LNCaP	Analytical methods	embedded_LNCaP_WPMY_matrigel-collagen_docetaxel_dose-3e-9_day-20_field-04_sample-01.tif	embedded_LNCaP_WPMY_matrigel-collagen_docetaxel_dose-3e-9_day-20_sample-01_F07.zip	figshare	doi:10.6084/m9.figshare.c.3727411	https://doi.org/10.6084/m9.figshare.c.3727411	embedded	Matrigel-collagen	prostate	LNCaP	Docetaxel	confocal stack
LNCaP	Analytical methods	embedded_LNCaP_WPMY_matrigel-collagen_docetaxel_dose-1e-9_day-20_field-01_sample-01.tif	embedded_LNCaP_WPMY_matrigel-collagen_docetaxel_dose-1e-9_day-20_sample-01_G07.zip	figshare	doi:10.6084/m9.figshare.c.3727411	https://doi.org/10.6084/m9.figshare.c.3727411	embedded	Matrigel-collagen	prostate	LNCaP	Docetaxel	confocal stack
LNCaP	Analytical methods	embedded_LNCaP_WPMY_matrigel-collagen_docetaxel_dose-1e-9_day-20_field-02_sample-01.tif	embedded_LNCaP_WPMY_matrigel-collagen_docetaxel_dose-1e-9_day-20_sample-01_G07.zip	figshare	doi:10.6084/m9.figshare.c.3727411	https://doi.org/10.6084/m9.figshare.c.3727411	embedded	Matrigel-collagen	prostate	LNCaP	Docetaxel	confocal stack
LNCaP	Analytical methods	embedded_LNCaP_WPMY_matrigel-collagen_docetaxel_dose-1e-9_day-20_field-03_sample-01.tif	embedded_LNCaP_WPMY_matrigel-collagen_docetaxel_dose-1e-9_day-20_sample-01_G07.zip	figshare	doi:10.6084/m9.figshare.c.3727411	https://doi.org/10.6084/m9.figshare.c.3727411	embedded	Matrigel-collagen	prostate	LNCaP	Docetaxel	confocal stack
LNCaP	Analytical methods	embedded_LNCaP_WPMY_matrigel-collagen_docetaxel_dose-1e-9_day-20_field-04_sample-01.tif	embedded_LNCaP_WPMY_matrigel-collagen_docetaxel_dose-1e-9_day-20_sample-01_G07.zip	figshare	doi:10.6084/m9.figshare.c.3727411	https://doi.org/10.6084/m9.figshare.c.3727411	embedded	Matrigel-collagen	prostate	LNCaP	Docetaxel	confocal stack
LNCaP	Analytical methods	embedded_LNCaP_WPMY_matrigel-collagen_MDV_dose-1e-5_day-20_field-01_sample-01.tif	embedded_LNCaP_WPMY_matrigel-collagen_MDV_dose-1e-5_day-20_sample-01_B03.zip	figshare	doi:10.6084/m9.figshare.c.3727411	https://doi.org/10.6084/m9.figshare.c.3727411	embedded	Matrigel-collagen	prostate	LNCaP	MDV3100	confocal stack
LNCaP	Analytical methods	embedded_LNCaP_WPMY_matrigel-collagen_MDV_dose-1e-5_day-20_field-02_sample-01.tif	embedded_LNCaP_WPMY_matrigel-collagen_MDV_dose-1e-5_day-20_sample-01_B03.zip	figshare	doi:10.6084/m9.figshare.c.3727411	https://doi.org/10.6084/m9.figshare.c.3727411	embedded	Matrigel-collagen	prostate	LNCaP	MDV3100	confocal stack
LNCaP	Analytical methods	embedded_LNCaP_WPMY_matrigel-collagen_MDV_dose-1e-5_day-20_field-03_sample-01.tif	embedded_LNCaP_WPMY_matrigel-collagen_MDV_dose-1e-5_day-20_sample-01_B03.zip	figshare	doi:10.6084/m9.figshare.c.3727411	https://doi.org/10.6084/m9.figshare.c.3727411	embedded	Matrigel-collagen	prostate	LNCaP	MDV3100	confocal stack
LNCaP	Analytical methods	embedded_LNCaP_WPMY_matrigel-collagen_MDV_dose-1e-5_day-20_field-04_sample-01.tif	embedded_LNCaP_WPMY_matrigel-collagen_MDV_dose-1e-5_day-20_sample-01_B03.zip	figshare	doi:10.6084/m9.figshare.c.3727411	https://doi.org/10.6084/m9.figshare.c.3727411	embedded	Matrigel-collagen	prostate	LNCaP	MDV3100	confocal stack
LNCaP	Analytical methods	embedded_LNCaP_WPMY_matrigel-collagen_MDV_dose-1e-6_day-20_field-01_sample-01.tif	embedded_LNCaP_WPMY_matrigel-collagen_MDV_dose-1e-6_day-20_sample-01_D03.zip	figshare	doi:10.6084/m9.figshare.c.3727411	https://doi.org/10.6084/m9.figshare.c.3727411	embedded	Matrigel-collagen	prostate	LNCaP	MDV3100	confocal stack
LNCaP	Analytical methods	embedded_LNCaP_WPMY_matrigel-collagen_MDV_dose-1e-6_day-20_field-02_sample-01.tif	embedded_LNCaP_WPMY_matrigel-collagen_MDV_dose-1e-6_day-20_sample-01_D03.zip	figshare	doi:10.6084/m9.figshare.c.3727411	https://doi.org/10.6084/m9.figshare.c.3727411	embedded	Matrigel-collagen	prostate	LNCaP	MDV3100	confocal stack
LNCaP	Analytical methods	embedded_LNCaP_WPMY_matrigel-collagen_MDV_dose-1e-6_day-20_field-03_sample-01.tif	embedded_LNCaP_WPMY_matrigel-collagen_MDV_dose-1e-6_day-20_sample-01_D03.zip	figshare	doi:10.6084/m9.figshare.c.3727411	https://doi.org/10.6084/m9.figshare.c.3727411	embedded	Matrigel-collagen	prostate	LNCaP	MDV3100	confocal stack
LNCaP	Analytical methods	embedded_LNCaP_WPMY_matrigel-collagen_MDV_dose-1e-6_day-20_field-04_sample-01.tif	embedded_LNCaP_WPMY_matrigel-collagen_MDV_dose-1e-6_day-20_sample-01_D03.zip	figshare	doi:10.6084/m9.figshare.c.3727411	https://doi.org/10.6084/m9.figshare.c.3727411	embedded	Matrigel-collagen	prostate	LNCaP	MDV3100	confocal stack
LNCaP	Analytical methods	embedded_LNCaP_WPMY_matrigel-collagen_MDV_dose-1e-7_day-20_field-01_sample-01.tif	embedded_LNCaP_WPMY_matrigel-collagen_MDV_dose-1e-7_day-20_sample-01_F03.zip	figshare	doi:10.6084/m9.figshare.c.3727411	https://doi.org/10.6084/m9.figshare.c.3727411	embedded	Matrigel-collagen	prostate	LNCaP	MDV3100	confocal stack
LNCaP	Analytical methods	embedded_LNCaP_WPMY_matrigel-collagen_MDV_dose-1e-7_day-20_field-02_sample-01.tif	embedded_LNCaP_WPMY_matrigel-collagen_MDV_dose-1e-7_day-20_sample-01_F03.zip	figshare	doi:10.6084/m9.figshare.c.3727411	https://doi.org/10.6084/m9.figshare.c.3727411	embedded	Matrigel-collagen	prostate	LNCaP	MDV3100	confocal stack
LNCaP	Analytical methods	embedded_LNCaP_WPMY_matrigel-collagen_MDV_dose-1e-7_day-20_field-03_sample-01.tif	embedded_LNCaP_WPMY_matrigel-collagen_MDV_dose-1e-7_day-20_sample-01_F03.zip	figshare	doi:10.6084/m9.figshare.c.3727411	https://doi.org/10.6084/m9.figshare.c.3727411	embedded	Matrigel-collagen	prostate	LNCaP	MDV3100	confocal stack
LNCaP	Analytical methods	embedded_LNCaP_WPMY_matrigel-collagen_MDV_dose-1e-7_day-20_field-04_sample-01.tif	embedded_LNCaP_WPMY_matrigel-collagen_MDV_dose-1e-7_day-20_sample-01_F03.zip	figshare	doi:10.6084/m9.figshare.c.3727411	https://doi.org/10.6084/m9.figshare.c.3727411	embedded	Matrigel-collagen	prostate	LNCaP	MDV3100	confocal stack
